# Supplementary material for: Genome-Wide Identification of Genes Probably Relevant to the Uniqueness of Tea Plant (Camellia sinensis) and Its Cultivars
Source: Int J Genomics. 2015 Oct 12;2015:527054. doi: 10.1155/2015/527054 (PMC4620235; doi:10.1155/2015/527054)
Supplement: Supplementary file 1 — Supplemental Table S1 KEGG pathways assigned to the positively-selected candidates identified in C. sinensis. Supplemental Table S2 KEGG pathways and GO terms assigned to the genes harboring nonsynonymous mutations in ZH2 compared with LJ43. [file 527054.f1.zip]

Archive with 2 entries (2 files):
- Supplemental Table S1.xls
- Supplemental Table S2.xls
