# Supplementary material for: Genome-Wide Identification of Genes Probably Relevant to the Uniqueness of Tea Plant (Camellia sinensis) and Its Cultivars
Source: Int J Genomics. 2015 Oct 12;2015:527054. doi: 10.1155/2015/527054 (PMC4620235; doi:10.1155/2015/527054)
Supplement: Supplementary file 1 — Supplemental Table S1 KEGG pathways assigned to the positively-selected candidates identified in C. sinensis. Supplemental Table S2 KEGG pathways and GO terms assigned to the genes harboring nonsynonymous mutations in ZH2 compared with LJ43. [file 527054.f1.zip › Supplemental Table S1.xls]

##Databases: KEGG PATHWAY
##Statistical test method: hypergeometric test / Fisher's exact test
##FDR correction method: Benjamini and Hochberg
#Term	Database	ID	Input number	Background number	P-Value	Corrected P-Value	Input	Hyperlink
Glycolysis / Gluconeogenesis	KEGG PATHWAY	ko00010	2	31	0.085180311793	0.434840039803	UN011989|UN074613	http://www.genome.jp/kegg-bin/show_pathway?ko00010/K00128%09red/K01689%09red
NF-kappa B signaling pathway	KEGG PATHWAY	ko04064	1	5	0.085731940748	0.434840039803	UN006255	http://www.genome.jp/kegg-bin/show_pathway?ko04064/K04733%09red
C5-Branched dibasic acid metabolism	KEGG PATHWAY	ko00660	1	5	0.085731940748	0.434840039803	UN018815	http://www.genome.jp/kegg-bin/show_pathway?ko00660/K01653%09red
Toxoplasmosis	KEGG PATHWAY	ko05145	1	6	0.0992984990466	0.434840039803	UN006255	http://www.genome.jp/kegg-bin/show_pathway?ko05145/K04733%09red
Hippo signaling pathway - fly	KEGG PATHWAY	ko04391	1	6	0.0992984990466	0.434840039803	UN071063	http://www.genome.jp/kegg-bin/show_pathway?ko04391/K06685%09red
Hippo signaling pathway	KEGG PATHWAY	ko04390	1	7	0.11266662199	0.434840039803	UN071063	http://www.genome.jp/kegg-bin/show_pathway?ko04390/K06685%09red
Chagas disease (American trypanosomiasis)	KEGG PATHWAY	ko05142	1	7	0.11266662199	0.434840039803	UN006255	http://www.genome.jp/kegg-bin/show_pathway?ko05142/K04733%09red
Plant-pathogen interaction	KEGG PATHWAY	ko04626	2	37	0.113064403889	0.434840039803	UN054245|UN042584	http://www.genome.jp/kegg-bin/show_pathway?ko04626/K13414%09red/K13448%09red
Arginine and proline metabolism	KEGG PATHWAY	ko00330	2	37	0.113064403889	0.434840039803	UN011989|UN018601	http://www.genome.jp/kegg-bin/show_pathway?ko00330/K00128%09red/K10536%09red
PPAR signaling pathway	KEGG PATHWAY	ko03320	1	8	0.125839169986	0.434840039803	UN081418	http://www.genome.jp/kegg-bin/show_pathway?ko03320/K08770%09red
Lysine degradation	KEGG PATHWAY	ko00310	1	9	0.138818962814	0.434840039803	UN011989	http://www.genome.jp/kegg-bin/show_pathway?ko00310/K00128%09red
Valine, leucine and isoleucine biosynthesis	KEGG PATHWAY	ko00290	1	10	0.151608780198	0.434840039803	UN018815	http://www.genome.jp/kegg-bin/show_pathway?ko00290/K01653%09red
Butanoate metabolism	KEGG PATHWAY	ko00650	1	10	0.151608780198	0.434840039803	UN018815	http://www.genome.jp/kegg-bin/show_pathway?ko00650/K01653%09red
Neurotrophin signaling pathway	KEGG PATHWAY	ko04722	1	10	0.151608780198	0.434840039803	UN006255	http://www.genome.jp/kegg-bin/show_pathway?ko04722/K04733%09red
Fatty acid degradation	KEGG PATHWAY	ko00071	1	11	0.164211362365	0.434840039803	UN011989	http://www.genome.jp/kegg-bin/show_pathway?ko00071/K00128%09red
Measles	KEGG PATHWAY	ko05162	1	11	0.164211362365	0.434840039803	UN006255	http://www.genome.jp/kegg-bin/show_pathway?ko05162/K04733%09red
Histidine metabolism	KEGG PATHWAY	ko00340	1	11	0.164211362365	0.434840039803	UN011989	http://www.genome.jp/kegg-bin/show_pathway?ko00340/K00128%09red
Cardiac muscle contraction	KEGG PATHWAY	ko04260	1	12	0.176629410598	0.434840039803	UN003421	http://www.genome.jp/kegg-bin/show_pathway?ko04260/K02266%09red
Pentose and glucuronate interconversions	KEGG PATHWAY	ko00040	1	13	0.188865587783	0.434840039803	UN011989	http://www.genome.jp/kegg-bin/show_pathway?ko00040/K00128%09red
Ascorbate and aldarate metabolism	KEGG PATHWAY	ko00053	1	15	0.21280279177	0.434840039803	UN011989	http://www.genome.jp/kegg-bin/show_pathway?ko00053/K00128%09red
HIF-1 signaling pathway	KEGG PATHWAY	ko04066	1	15	0.21280279177	0.434840039803	UN074613	http://www.genome.jp/kegg-bin/show_pathway?ko04066/K01689%09red
Ubiquitin mediated proteolysis	KEGG PATHWAY	ko04120	2	57	0.21746225281	0.434840039803	UN015847|UN019027	http://www.genome.jp/kegg-bin/show_pathway?ko04120/K10583%09red/K10581%09red
Alzheimer's disease	KEGG PATHWAY	ko05010	2	58	0.222941770784	0.434840039803	UN017751|UN003421	http://www.genome.jp/kegg-bin/show_pathway?ko05010/K02132%09red/K02266%09red
Glutathione metabolism	KEGG PATHWAY	ko00480	1	16	0.224508957151	0.434840039803	UN008287	http://www.genome.jp/kegg-bin/show_pathway?ko00480/K00799%09red
beta-Alanine metabolism	KEGG PATHWAY	ko00410	1	16	0.224508957151	0.434840039803	UN011989	http://www.genome.jp/kegg-bin/show_pathway?ko00410/K00128%09red
Influenza A	KEGG PATHWAY	ko05164	1	16	0.224508957151	0.434840039803	UN006255	http://www.genome.jp/kegg-bin/show_pathway?ko05164/K04733%09red
Sesquiterpenoid and triterpenoid biosynthesis	KEGG PATHWAY	ko00909	1	16	0.224508957151	0.434840039803	UN004503	http://www.genome.jp/kegg-bin/show_pathway?ko00909/K00801%09red
Pantothenate and CoA biosynthesis	KEGG PATHWAY	ko00770	1	16	0.224508957151	0.434840039803	UN018815	http://www.genome.jp/kegg-bin/show_pathway?ko00770/K01653%09red
Parkinson's disease	KEGG PATHWAY	ko05012	2	60	0.233934203561	0.434840039803	UN017751|UN003421	http://www.genome.jp/kegg-bin/show_pathway?ko05012/K02132%09red/K02266%09red
Tryptophan metabolism	KEGG PATHWAY	ko00380	1	17	0.236043529679	0.434840039803	UN011989	http://www.genome.jp/kegg-bin/show_pathway?ko00380/K00128%09red
SNARE interactions in vesicular transport	KEGG PATHWAY	ko04130	1	17	0.236043529679	0.434840039803	UN068443	http://www.genome.jp/kegg-bin/show_pathway?ko04130/K08490%09red
Steroid biosynthesis	KEGG PATHWAY	ko00100	1	18	0.247408988164	0.434840039803	UN004503	http://www.genome.jp/kegg-bin/show_pathway?ko00100/K00801%09red
Methane metabolism	KEGG PATHWAY	ko00680	1	18	0.247408988164	0.434840039803	UN074613	http://www.genome.jp/kegg-bin/show_pathway?ko00680/K01689%09red
Tuberculosis	KEGG PATHWAY	ko05152	1	19	0.258607776134	0.44115444164	UN006255	http://www.genome.jp/kegg-bin/show_pathway?ko05152/K04733%09red
Valine, leucine and isoleucine degradation	KEGG PATHWAY	ko00280	1	20	0.26964230233	0.44683581529	UN011989	http://www.genome.jp/kegg-bin/show_pathway?ko00280/K00128%09red
Huntington's disease	KEGG PATHWAY	ko05016	2	72	0.300238706722	0.473066632238	UN017751|UN003421	http://www.genome.jp/kegg-bin/show_pathway?ko05016/K02132%09red/K02266%09red
Glycerolipid metabolism	KEGG PATHWAY	ko00561	1	23	0.301783886083	0.473066632238	UN011989	http://www.genome.jp/kegg-bin/show_pathway?ko00561/K00128%09red
Alanine, aspartate and glutamate metabolism	KEGG PATHWAY	ko00250	1	27	0.34247990733	0.509329092952	UN004106	http://www.genome.jp/kegg-bin/show_pathway?ko00250/K01955%09red
Herpes simplex infection	KEGG PATHWAY	ko05168	1	27	0.34247990733	0.509329092952	UN010919	http://www.genome.jp/kegg-bin/show_pathway?ko05168/K12881%09red
Pyruvate metabolism	KEGG PATHWAY	ko00620	1	31	0.380836323438	0.537448328935	UN011989	http://www.genome.jp/kegg-bin/show_pathway?ko00620/K00128%09red
Lysosome	KEGG PATHWAY	ko04142	1	32	0.390075573802	0.537448328935	UN072700	http://www.genome.jp/kegg-bin/show_pathway?ko04142/K12382%09red
DNA replication	KEGG PATHWAY	ko03030	1	32	0.390075573802	0.537448328935	UN016523	http://www.genome.jp/kegg-bin/show_pathway?ko03030/K10743%09red
Oxidative phosphorylation	KEGG PATHWAY	ko00190	2	92	0.408118840028	0.537448328935	UN017751|UN003421	http://www.genome.jp/kegg-bin/show_pathway?ko00190/K02132%09red/K02266%09red
RNA transport	KEGG PATHWAY	ko03013	2	93	0.41333034015	0.537448328935	UN099769|UN010919	http://www.genome.jp/kegg-bin/show_pathway?ko03013/K03257%09red/K12881%09red
Proteasome	KEGG PATHWAY	ko03050	1	35	0.416985772449	0.537448328935	UN019225	http://www.genome.jp/kegg-bin/show_pathway?ko03050/K03063%09red
Biosynthesis of amino acids	KEGG PATHWAY	ko01230	2	99	0.444122094814	0.543612853859	UN074613|UN018815	http://www.genome.jp/kegg-bin/show_pathway?ko01230/K01653%09red/K01689%09red
2-Oxocarboxylic acid metabolism	KEGG PATHWAY	ko01210	1	39	0.451053478752	0.543612853859	UN018815	http://www.genome.jp/kegg-bin/show_pathway?ko01210/K01653%09red
Spliceosome	KEGG PATHWAY	ko03040	2	101	0.454193490526	0.543612853859	UN017472|UN010919	http://www.genome.jp/kegg-bin/show_pathway?ko03040/K12881%09red/K12885%09red
Meiosis - yeast	KEGG PATHWAY	ko04113	1	40	0.459259135157	0.543612853859	UN017431	http://www.genome.jp/kegg-bin/show_pathway?ko04113/K10878%09red
Plant hormone signal transduction	KEGG PATHWAY	ko04075	1	43	0.483157661532	0.560462887377	UN016143	http://www.genome.jp/kegg-bin/show_pathway?ko04075/K14488%09red
Non-alcoholic fatty liver disease (NAFLD)	KEGG PATHWAY	ko04932	1	45	0.498508555106	0.561844819254	UN003421	http://www.genome.jp/kegg-bin/show_pathway?ko04932/K02266%09red
Aminoacyl-tRNA biosynthesis	KEGG PATHWAY	ko00970	1	46	0.50601460927	0.561844819254	UN014888	http://www.genome.jp/kegg-bin/show_pathway?ko00970/K01868%09red
mRNA surveillance pathway	KEGG PATHWAY	ko03015	1	47	0.513409921043	0.561844819254	UN010919	http://www.genome.jp/kegg-bin/show_pathway?ko03015/K12881%09red
RNA degradation	KEGG PATHWAY	ko03018	1	49	0.527874735092	0.566976567321	UN074613	http://www.genome.jp/kegg-bin/show_pathway?ko03018/K01689%09red
Cell cycle - yeast	KEGG PATHWAY	ko04111	1	53	0.555544775282	0.58584721757	UN071063	http://www.genome.jp/kegg-bin/show_pathway?ko04111/K06685%09red
Epstein-Barr virus infection	KEGG PATHWAY	ko05169	1	63	0.617919976783	0.639988547382	UN019225	http://www.genome.jp/kegg-bin/show_pathway?ko05169/K03063%09red
Pyrimidine metabolism	KEGG PATHWAY	ko00240	1	74	0.676595061427	0.688465150224	UN004106	http://www.genome.jp/kegg-bin/show_pathway?ko00240/K01955%09red
Carbon metabolism	KEGG PATHWAY	ko01200	1	86	0.730501476378	0.730501476378	UN074613	http://www.genome.jp/kegg-bin/show_pathway?ko01200/K01689%09red
--------------------
#Term	Database	ID	Input number	Background number	P-Value	Corrected P-Value	Input	Hyperlink
--------------------
#Term	Database	ID	Input number	Background number	P-Value	Corrected P-Value	Input	Hyperlink
--------------------
