# Supplementary material for: Genome-Wide Identification of Genes Probably Relevant to the Uniqueness of Tea Plant (Camellia sinensis) and Its Cultivars
Source: Int J Genomics. 2015 Oct 12;2015:527054. doi: 10.1155/2015/527054 (PMC4620235; doi:10.1155/2015/527054)
Supplement: Supplementary file 1 — Supplemental Table S1 KEGG pathways assigned to the positively-selected candidates identified in C. sinensis. Supplemental Table S2 KEGG pathways and GO terms assigned to the genes harboring nonsynonymous mutations in ZH2 compared with LJ43. [file 527054.f1.zip › Supplemental Table S2.xls]

##Databases: KEGG PATHWAY, Gene Ontology
##Statistical test method: hypergeometric test / Fisher's exact test
##FDR correction method: Benjamini and Hochberg
#Term	Database	ID	Input number	Background number	P-Value	Corrected P-Value	Input	Hyperlink
Alanine, aspartate and glutamate metabolism	KEGG PATHWAY	ath00250	9	48	0.00188305843077	0.0899454628572	UN101571|UN004106|UN045244|UN060253|UN024464|UN018543|UN018791|UN024355|UN063085	http://www.genome.jp/kegg-bin/show_pathway?ath00250/ath:AT3G27740%09red/ath:AT5G11520%09red/ath:AT1G29900%09red/ath:AT3G22200%09red/ath:AT3G08860%09red/ath:AT1G51720%09red/ath:AT3G20330%09red/ath:AT3G57610%09red
Porphyrin and chlorophyll metabolism	KEGG PATHWAY	ath00860	8	45	0.00442705360888	0.152270338138	UN014682|UN028022|UN016015|UN047188|UN010458|UN020635|UN031492|UN043046	http://www.genome.jp/kegg-bin/show_pathway?ath00860/ath:AT5G43860%09red/ath:AT1G58290%09red/ath:AT5G56090%09red/ath:AT5G04900%09red/ath:AT5G26030%09red/ath:AT2G40490%09red/ath:AT1G19670%09red/ath:AT5G64050%09red
Glycine, serine and threonine metabolism	KEGG PATHWAY	ath00260	10	69	0.00568150901294	0.160818269005	UN010631|UN025974|UN023949|UN093064|UN027248|UN014323|UN083246|UN023051|UN004663|UN063085	http://www.genome.jp/kegg-bin/show_pathway?ath00260/ath:AT4G13930%09red/ath:AT3G08860%09red/ath:AT1G74920%09red/ath:AT3G48170%09red/ath:AT1G32470%09red/ath:AT1G11860%09red/ath:AT5G54810%09red/ath:AT4G02610%09red
Valine, leucine and isoleucine degradation	KEGG PATHWAY	ath00280	7	45	0.0140588189217	0.252810643787	UN072527|UN070601|UN029302|UN016984|UN030015|UN075025|UN018198	http://www.genome.jp/kegg-bin/show_pathway?ath00280/ath:AT4G20930%09red/ath:AT2G14170%09red/ath:AT1G06550%09red/ath:AT2G26800%09red/ath:AT4G36250%09red
Peroxisome	KEGG PATHWAY	ath04146	10	81	0.0149326710463	0.262020597132	UN073215|UN054227|UN016218|UN073282|UN012317|UN072996|UN060677|UN036440|UN018511|UN018198	http://www.genome.jp/kegg-bin/show_pathway?ath04146/ath:AT1G48635%09red/ath:AT3G14420%09red/ath:AT2G26800%09red/ath:AT4G23850%09red/ath:AT3G18160%09red/ath:AT2G39970%09red/ath:AT5G62810%09red/ath:AT4G35090%09red
Phenylalanine, tyrosine and tryptophan biosynthesis	KEGG PATHWAY	ath00400	8	57	0.0149995435061	0.262020597132	UN084048|UN010631|UN014116|UN024464|UN093064|UN072457|UN014323|UN023051	http://www.genome.jp/kegg-bin/show_pathway?ath00400/ath:AT1G48850%09red/ath:AT5G11520%09red/ath:AT5G05730%09red/ath:AT3G06350%09red/ath:AT5G54810%09red/ath:AT4G02610%09red
Thiamine metabolism	KEGG PATHWAY	ath00730	3	11	0.0297452423422	0.383675974008	UN016281|UN021876|UN014403	http://www.genome.jp/kegg-bin/show_pathway?ath00730/ath:AT3G24030%09red/ath:AT5G65720%09red
Propanoate metabolism	KEGG PATHWAY	ath00640	4	22	0.0382171440532	0.429521357981	UN030015|UN070601|UN075025|UN016984	http://www.genome.jp/kegg-bin/show_pathway?ath00640/ath:AT2G14170%09red/ath:AT1G06550%09red
Biosynthesis of amino acids	KEGG PATHWAY	ath01230	20	255	0.0580450513662	0.489823374805	UN084048|UN010631|UN076152|UN072457|UN093064|UN057333|UN031599|UN014323|UN061447|UN027248|UN030912|UN032050|UN084578|UN024464|UN007376|UN014116|UN075099|UN023051|UN046320|UN008198	http://www.genome.jp/kegg-bin/show_pathway?ath01230/ath:AT1G48850%09red/ath:AT5G11880%09red/ath:AT4G13930%09red/ath:AT5G11520%09red/ath:AT5G05730%09red/ath:AT3G58610%09red/ath:AT5G03290%09red/ath:AT5G54810%09red/ath:AT3G59760%09red/ath:AT3G06350%09red/ath:AT2G36580%09red/ath:AT3G04120%09red/ath:AT4G17830%09red/ath:AT1G80600%09red/ath:AT4G02610%09red/ath:AT2G01140%09red/ath:AT1G79550%09red
Plant-pathogen interaction	KEGG PATHWAY	ath04626	14	164	0.0612034159371	0.497349334198	UN082959|UN019168|UN010958|UN015825|UN000083|UN015887|UN065938|UN000095|UN038953|UN045730|UN005290|UN035768|UN042584|UN019372	http://www.genome.jp/kegg-bin/show_pathway?ath04626/ath:AT4G33720%09red/ath:AT3G03000%09red/ath:AT3G07490%09red/ath:AT4G39090%09red/ath:AT5G53130%09red/ath:AT3G25070%09red/ath:AT4G24190%09red/ath:AT3G21630%09red/ath:AT3G07040%09red/ath:AT1G80460%09red/ath:AT4G26090%09red/ath:AT3G48010%09red
beta-Alanine metabolism	KEGG PATHWAY	ath00410	5	40	0.0718515707502	0.537158574328	UN030015|UN070601|UN075025|UN029302|UN016984	http://www.genome.jp/kegg-bin/show_pathway?ath00410/ath:AT2G14170%09red/ath:AT1G06550%09red/ath:AT4G36250%09red
Butanoate metabolism	KEGG PATHWAY	ath00650	3	17	0.0748219345066	0.5524895019	UN018543|UN018198|UN016184	http://www.genome.jp/kegg-bin/show_pathway?ath00650/ath:AT2G26800%09red/ath:AT1G17650%09red/ath:AT3G22200%09red
Nucleotide excision repair	KEGG PATHWAY	ath03420	7	69	0.0839234841482	0.567597546551	UN030217|UN011538|UN023468|UN031952|UN038305|UN022546|UN079601	http://www.genome.jp/kegg-bin/show_pathway?ath03420/ath:AT5G20570%09red/ath:AT1G05055%09red/ath:AT3G02540%09red/ath:AT5G16630%09red
Riboflavin metabolism	KEGG PATHWAY	ath00740	2	9	0.101339735824	0.632132874953	UN004782|UN054978	http://www.genome.jp/kegg-bin/show_pathway?ath00740/ath:AT2G20690%09red/ath:AT1G14700%09red
Arginine and proline metabolism	KEGG PATHWAY	ath00330	7	75	0.113961259502	0.652396199059	UN101571|UN076152|UN060253|UN024464|UN075930|UN029302|UN007376	http://www.genome.jp/kegg-bin/show_pathway?ath00330/ath:AT2G14260%09red/ath:AT4G36250%09red/ath:AT1G51720%09red/ath:AT5G11520%09red/ath:AT4G17830%09red/ath:AT1G80600%09red
Flavonoid biosynthesis	KEGG PATHWAY	ath00941	3	21	0.115034305882	0.656081852763	UN018831|UN023164|UN076762	http://www.genome.jp/kegg-bin/show_pathway?ath00941/ath:AT5G48930%09red/ath:AT5G07990%09red/ath:AT4G26220%09red
Carbon metabolism	KEGG PATHWAY	ath01200	17	243	0.153715222207	0.724306167757	UN070601|UN061447|UN027379|UN053406|UN057333|UN016184|UN027248|UN075025|UN016984|UN030015|UN030912|UN008198|UN002043|UN024464|UN083246|UN031599|UN075099	http://www.genome.jp/kegg-bin/show_pathway?ath01200/ath:AT4G13930%09red/ath:AT2G19900%09red/ath:AT5G50950%09red/ath:AT1G17650%09red/ath:AT5G11520%09red/ath:AT1G06550%09red/ath:AT2G01140%09red/ath:AT3G04120%09red/ath:AT3G59760%09red/ath:AT5G03290%09red/ath:AT5G58330%09red/ath:AT2G36580%09red/ath:AT1G11860%09red/ath:AT2G14170%09red/ath:AT1G79550%09red
mRNA surveillance pathway	KEGG PATHWAY	ath03015	9	114	0.160425399859	0.737478329035	UN027080|UN008234|UN101396|UN005090|UN014734|UN054426|UN081869|UN059917|UN010298	http://www.genome.jp/kegg-bin/show_pathway?ath03015/ath:AT3G25800%09red/ath:AT1G73820%09red/ath:AT4G04885%09red/ath:AT5G25510%09red/ath:AT2G45640%09red/ath:AT5G65260%09red
Vitamin B6 metabolism	KEGG PATHWAY	ath00750	2	13	0.170138614404	0.75194387858	UN063424|UN024150	http://www.genome.jp/kegg-bin/show_pathway?ath00750/ath:AT5G49970%09red/ath:AT5G01410%09red
Carbon fixation in photosynthetic organisms	KEGG PATHWAY	ath00710	6	69	0.170214315989	0.75194387858	UN053406|UN024464|UN031599|UN061447|UN002043|UN075099	http://www.genome.jp/kegg-bin/show_pathway?ath00710/ath:AT5G11520%09red/ath:AT2G19900%09red/ath:AT3G04120%09red/ath:AT2G01140%09red/ath:AT5G58330%09red/ath:AT1G79550%09red
Fatty acid degradation	KEGG PATHWAY	ath00071	4	40	0.174973386645	0.765026984503	UN029302|UN020391|UN073282|UN028480	http://www.genome.jp/kegg-bin/show_pathway?ath00071/ath:AT4G23850%09red/ath:AT1G77120%09red/ath:AT4G36250%09red
Nicotinate and nicotinamide metabolism	KEGG PATHWAY	ath00760	2	14	0.188369938955	0.788831374503	UN007325|UN003450	http://www.genome.jp/kegg-bin/show_pathway?ath00760/ath:AT2G36310%09red/ath:AT5G50210%09red
Metabolic pathways	KEGG PATHWAY	ath01100	106	1861	0.197130272224	0.804650286391	UN014116|UN028480|UN017143|UN031492|UN101571|UN084048|UN046742|UN030468|UN021736|UN030015|UN075025|UN024150|UN081337|UN004473|UN011362|UN070601|UN021876|UN044672|UN007325|UN073648|UN023949|UN047188|UN028812|UN061447|UN020635|UN014460|UN075099|UN018791|UN045244|UN027248|UN031599|UN060039|UN044935|UN046320|UN067640|UN019372|UN072527|UN028022|UN005128|UN076169|UN083246|UN024187|UN093064|UN053695|UN0…	http://www.genome.jp/kegg-bin/show_pathway?ath01100/ath:AT3G22200%09red/ath:AT1G06680%09red/ath:AT3G04120%09red/ath:AT3G20330%09red/ath:AT5G03290%09red/ath:AT1G79550%09red/ath:AT2G40490%09red/ath:AT1G08550%09red/ath:AT1G29900%09red/ath:AT3G06350%09red/ath:AT1G76490%09red/ath:AT1G20020%09red/ath:AT1G17650%09red/ath:AT4G37970%09red/ath:AT1G79460%09red/ath:AT3G58610%09red/ath:AT3G55330%09red/ath:AT5…
2-Oxocarboxylic acid metabolism	KEGG PATHWAY	ath01210	6	74	0.208424345011	0.825328008677	UN076152|UN024464|UN030912|UN032050|UN084578|UN007376	http://www.genome.jp/kegg-bin/show_pathway?ath01210/ath:AT5G03290%09red/ath:AT1G80600%09red/ath:AT4G17830%09red/ath:AT5G11520%09red/ath:AT3G58610%09red
alpha-Linolenic acid metabolism	KEGG PATHWAY	ath00592	3	33	0.266454691858	0.843611732402	UN020391|UN069037|UN028480	http://www.genome.jp/kegg-bin/show_pathway?ath00592/ath:AT5G04040%09red/ath:AT1G77120%09red
Steroid biosynthesis	KEGG PATHWAY	ath00100	3	34	0.280195659943	0.843611732402	UN020424|UN069037|UN048433	http://www.genome.jp/kegg-bin/show_pathway?ath00100/ath:AT4G37760%09red/ath:AT1G58440%09red/ath:AT5G04040%09red
One carbon pool by folate	KEGG PATHWAY	ath00670	2	20	0.300729896315	0.857585161414	UN083246|UN027248	http://www.genome.jp/kegg-bin/show_pathway?ath00670/ath:AT4G13930%09red/ath:AT1G11860%09red
Glycosaminoglycan degradation	KEGG PATHWAY	ath00531	1	7	0.335901808607	0.867050491005	UN073648	http://www.genome.jp/kegg-bin/show_pathway?ath00531/ath:AT5G13690%09red
Photosynthesis - antenna proteins	KEGG PATHWAY	ath00196	2	22	0.338017001004	0.867050491005	UN012587|UN075264	http://www.genome.jp/kegg-bin/show_pathway?ath00196/ath:AT3G47470%09red/ath:AT1G15820%09red
Sesquiterpenoid and triterpenoid biosynthesis	KEGG PATHWAY	ath00909	2	23	0.356441399776	0.867050491005	UN020424|UN048433	http://www.genome.jp/kegg-bin/show_pathway?ath00909/ath:AT4G37760%09red/ath:AT1G58440%09red
Valine, leucine and isoleucine biosynthesis	KEGG PATHWAY	ath00290	2	23	0.356441399776	0.867050491005	UN032050|UN084578	http://www.genome.jp/kegg-bin/show_pathway?ath00290/ath:AT3G58610%09red
Tyrosine metabolism	KEGG PATHWAY	ath00350	3	40	0.363263237002	0.867050491005	UN024464|UN020391|UN028480	http://www.genome.jp/kegg-bin/show_pathway?ath00350/ath:AT5G11520%09red/ath:AT1G77120%09red
Non-homologous end-joining	KEGG PATHWAY	ath03450	1	8	0.369039834088	0.867050491005	UN038347	http://www.genome.jp/kegg-bin/show_pathway?ath03450/ath:AT5G57160%09red
Glycolysis / Gluconeogenesis	KEGG PATHWAY	ath00010	7	112	0.382626383432	0.867050491005	UN020391|UN028480|UN029302|UN031599|UN061447|UN075099|UN008198	http://www.genome.jp/kegg-bin/show_pathway?ath00010/ath:AT4G36250%09red/ath:AT3G04120%09red/ath:AT2G01140%09red/ath:AT2G36580%09red/ath:AT1G77120%09red/ath:AT1G79550%09red
Photosynthesis	KEGG PATHWAY	ath00195	5	77	0.388931160343	0.867050491005	UN023301|UN042235|UN046742|UN044935|UN004473	http://www.genome.jp/kegg-bin/show_pathway?ath00195/ath:AT1G06680%09red/ath:AT1G20020%09red/ath:AT4G03280%09red/ath:AT3G55330%09red
Lysine degradation	KEGG PATHWAY	ath00310	2	25	0.392699264703	0.867050491005	UN029302|UN076165	http://www.genome.jp/kegg-bin/show_pathway?ath00310/ath:AT2G35160%09red/ath:AT4G36250%09red
Linoleic acid metabolism	KEGG PATHWAY	ath00591	1	9	0.400527178692	0.867050491005	UN069037	http://www.genome.jp/kegg-bin/show_pathway?ath00591/ath:AT5G04040%09red
Aminoacyl-tRNA biosynthesis	KEGG PATHWAY	ath00970	7	115	0.407408786996	0.867050491005	UN019203|UN017059|UN074282|UN005440|UN047188|UN038691|UN072087	http://www.genome.jp/kegg-bin/show_pathway?ath00970/ath:AT5G38830%09red/ath:AT5G56680%09red/ath:AT4G13780%09red/ath:AT1G09620%09red/ath:AT3G25660%09red/ath:AT4G26300%09red/ath:AT5G64050%09red
Pyrimidine metabolism	KEGG PATHWAY	ath00240	7	116	0.4156639854	0.867050491005	UN004106|UN045244|UN005128|UN076169|UN072674|UN003450|UN018791	http://www.genome.jp/kegg-bin/show_pathway?ath00240/ath:AT5G63310%09red/ath:AT3G27740%09red/ath:AT3G20330%09red/ath:AT1G29900%09red/ath:AT2G36310%09red/ath:AT4G22930%09red/ath:AT3G57080%09red
Glyoxylate and dicarboxylate metabolism	KEGG PATHWAY	ath00630	4	63	0.430758656005	0.873040280483	UN036440|UN060677|UN027248|UN004663	http://www.genome.jp/kegg-bin/show_pathway?ath00630/ath:AT3G14420%09red/ath:AT1G32470%09red/ath:AT4G13930%09red/ath:AT4G35090%09red
Pantothenate and CoA biosynthesis	KEGG PATHWAY	ath00770	2	28	0.445248843016	0.873040280483	UN032050|UN084578	http://www.genome.jp/kegg-bin/show_pathway?ath00770/ath:AT3G58610%09red
Pyruvate metabolism	KEGG PATHWAY	ath00620	5	83	0.448657599162	0.873040280483	UN029302|UN008198|UN002043|UN027379|UN053406	http://www.genome.jp/kegg-bin/show_pathway?ath00620/ath:AT2G36580%09red/ath:AT2G19900%09red/ath:AT5G58330%09red/ath:AT4G36250%09red/ath:AT5G50950%09red
Inositol phosphate metabolism	KEGG PATHWAY	ath00562	4	65	0.453196295911	0.875740250695	UN030015|UN064752|UN100207|UN081337	http://www.genome.jp/kegg-bin/show_pathway?ath00562/ath:AT2G14170%09red/ath:AT3G55940%09red/ath:AT3G08510%09red/ath:AT5G07370%09red
Biosynthesis of secondary metabolites	KEGG PATHWAY	ath01110	53	995	0.478270360904	0.888282868341	UN044672|UN014682|UN010631|UN002361|UN014116|UN046320|UN005128|UN061447|UN014323|UN018831|UN030912|UN032050|UN020635|UN007376|UN012002|UN031492|UN006045|UN084048|UN030468|UN023164|UN093064|UN027379|UN016015|UN048433|UN005028|UN024464|UN004663|UN084578|UN011362|UN076152|UN029264|UN029302|UN086875|UN072457|UN047188|UN028812|UN060677|UN021936|UN036440|UN020424|UN075099|UN023051|UN043046|UN010458|UN0…	http://www.genome.jp/kegg-bin/show_pathway?ath01110/ath:AT5G63310%09red/ath:AT1G09830%09red/ath:AT5G48930%09red/ath:AT5G11520%09red/ath:AT3G61130%09red/ath:AT2G40490%09red/ath:AT1G58440%09red/ath:AT3G52970%09red/ath:AT5G05730%09red/ath:AT5G03290%09red/ath:AT2G29360%09red/ath:AT1G18590%09red/ath:AT1G80600%09red/ath:AT1G19670%09red/ath:AT1G08550%09red/ath:AT5G64050%09red/ath:AT3G18080%09red/ath:AT3…
Glycerolipid metabolism	KEGG PATHWAY	ath00561	3	52	0.521754632355	0.904765713242	UN029302|UN069037|UN019372	http://www.genome.jp/kegg-bin/show_pathway?ath00561/ath:AT1G80460%09red/ath:AT5G04040%09red/ath:AT4G36250%09red
Sulfur relay system	KEGG PATHWAY	ath04122	1	14	0.535938076674	0.915630371497	UN021876	http://www.genome.jp/kegg-bin/show_pathway?ath04122/ath:AT5G65720%09red
Tropane, piperidine and pyridine alkaloid biosynthesis	KEGG PATHWAY	ath00960	2	36	0.571719227641	0.915630371497	UN075078|UN024464	http://www.genome.jp/kegg-bin/show_pathway?ath00960/ath:AT2G29360%09red/ath:AT5G11520%09red
Lysine biosynthesis	KEGG PATHWAY	ath00300	1	16	0.5811255438	0.915630371497	UN046320	http://www.genome.jp/kegg-bin/show_pathway?ath00300/ath:AT5G11880%09red
Proteasome	KEGG PATHWAY	ath03050	3	58	0.592593464775	0.91602396121	UN027935|UN063116|UN004133	http://www.genome.jp/kegg-bin/show_pathway?ath03050/ath:AT5G40580%09red/ath:AT1G56450%09red
Arachidonic acid metabolism	KEGG PATHWAY	ath00590	1	17	0.602044317613	0.922238750803	UN069037	http://www.genome.jp/kegg-bin/show_pathway?ath00590/ath:AT5G04040%09red
Mismatch repair	KEGG PATHWAY	ath03430	2	39	0.613446077198	0.924203250779	UN090320|UN018583	http://www.genome.jp/kegg-bin/show_pathway?ath03430/ath:AT4G35520%09red/ath:AT1G18090%09red
Cyanoamino acid metabolism	KEGG PATHWAY	ath00460	3	60	0.614644577836	0.924203250779	UN030468|UN086875|UN027248	http://www.genome.jp/kegg-bin/show_pathway?ath00460/ath:AT3G18080%09red/ath:AT4G13930%09red/ath:AT1G02850%09red
Selenocompound metabolism	KEGG PATHWAY	ath00450	1	18	0.621920220005	0.926684123383	UN074282	http://www.genome.jp/kegg-bin/show_pathway?ath00450/ath:AT4G13780%09red
Diterpenoid biosynthesis	KEGG PATHWAY	ath00904	1	18	0.621920220005	0.926684123383	UN021936	http://www.genome.jp/kegg-bin/show_pathway?ath00904/ath:AT1G79460%09red
Histidine metabolism	KEGG PATHWAY	ath00340	1	18	0.621920220005	0.926684123383	UN029302	http://www.genome.jp/kegg-bin/show_pathway?ath00340/ath:AT4G36250%09red
Ascorbate and aldarate metabolism	KEGG PATHWAY	ath00053	2	41	0.639494418897	0.930542574503	UN024187|UN029302	http://www.genome.jp/kegg-bin/show_pathway?ath00053/ath:AT4G36250%09red/ath:AT3G52880%09red
Glucosinolate biosynthesis	KEGG PATHWAY	ath00966	1	19	0.640805150818	0.930542574503	UN029264	http://www.genome.jp/kegg-bin/show_pathway?ath00966/ath:AT1G18590%09red
Nitrogen metabolism	KEGG PATHWAY	ath00910	2	42	0.651992222505	0.933120448716	UN101571|UN060253	http://www.genome.jp/kegg-bin/show_pathway?ath00910/ath:AT1G51720%09red
Stilbenoid, diarylheptanoid and gingerol biosynthesis	KEGG PATHWAY	ath00945	3	64	0.656282242229	0.933120448716	UN018831|UN002361|UN023164	http://www.genome.jp/kegg-bin/show_pathway?ath00945/ath:AT5G48930%09red/ath:AT4G26220%09red/ath:AT3G52970%09red
Base excision repair	KEGG PATHWAY	ath03410	2	43	0.664142777388	0.933120448716	UN085722|UN015787	http://www.genome.jp/kegg-bin/show_pathway?ath03410/ath:AT2G31320%09red/ath:AT1G75090%09red
Phosphatidylinositol signaling system	KEGG PATHWAY	ath04070	3	66	0.675852385551	0.939967564791	UN064752|UN100207|UN081337	http://www.genome.jp/kegg-bin/show_pathway?ath04070/ath:AT3G55940%09red/ath:AT3G08510%09red/ath:AT5G07370%09red
Tryptophan metabolism	KEGG PATHWAY	ath00380	2	45	0.687416614267	0.945132585314	UN036440|UN029302	http://www.genome.jp/kegg-bin/show_pathway?ath00380/ath:AT4G35090%09red/ath:AT4G36250%09red
Isoquinoline alkaloid biosynthesis	KEGG PATHWAY	ath00950	1	23	0.707385554322	0.95353002888	UN024464	http://www.genome.jp/kegg-bin/show_pathway?ath00950/ath:AT5G11520%09red
Cutin, suberine and wax biosynthesis	KEGG PATHWAY	ath00073	1	23	0.707385554322	0.95353002888	UN017143	http://www.genome.jp/kegg-bin/show_pathway?ath00073/ath:AT2G45970%09red
Zeatin biosynthesis	KEGG PATHWAY	ath00908	1	23	0.707385554322	0.95353002888	UN003245	http://www.genome.jp/kegg-bin/show_pathway?ath00908/ath:AT1G22400%09red
Purine metabolism	KEGG PATHWAY	ath00230	7	157	0.716235749931	0.95565371287	UN011159|UN011362|UN012002|UN005128|UN072674|UN008198|UN024355	http://www.genome.jp/kegg-bin/show_pathway?ath00230/ath:AT5G63310%09red/ath:AT1G09830%09red/ath:AT3G57610%09red/ath:AT2G37250%09red/ath:AT5G43600%09red/ath:AT3G57080%09red/ath:AT2G36580%09red
Glutathione metabolism	KEGG PATHWAY	ath00480	4	93	0.719531470161	0.95565371287	UN085907|UN055701|UN022263|UN002174	http://www.genome.jp/kegg-bin/show_pathway?ath00480/ath:AT5G17220%09red/ath:AT1G78340%09red/ath:AT5G27380%09red
ABC transporters	KEGG PATHWAY	ath02010	1	24	0.722008227428	0.95565371287	UN094655	http://www.genome.jp/kegg-bin/show_pathway?ath02010/ath:AT4G25960%09red
Glycosylphosphatidylinositol(GPI)-anchor biosynthesis	KEGG PATHWAY	ath00563	1	24	0.722008227428	0.95565371287	UN001356	http://www.genome.jp/kegg-bin/show_pathway?ath00563/ath:AT3G57170%09red
Ether lipid metabolism	KEGG PATHWAY	ath00565	1	26	0.749101526803	0.960994837019	UN069037	http://www.genome.jp/kegg-bin/show_pathway?ath00565/ath:AT5G04040%09red
Regulation of autophagy	KEGG PATHWAY	ath04140	1	27	0.761642998682	0.970547164223	UN028065	http://www.genome.jp/kegg-bin/show_pathway?ath04140/ath:AT2G44140%09red
Ribosome biogenesis in eukaryotes	KEGG PATHWAY	ath03008	4	101	0.775113982773	0.975747965881	UN017452|UN023732|UN045376|UN048491	http://www.genome.jp/kegg-bin/show_pathway?ath03008/ath:AT1G06720%09red/ath:AT4G28200%09red/ath:AT5G67240%09red/ath:AT2G23070%09red
RNA transport	KEGG PATHWAY	ath03013	7	169	0.781163477591	0.977893837427	UN007815|UN027953|UN074919|UN007240|UN008950|UN003117|UN008234	http://www.genome.jp/kegg-bin/show_pathway?ath03013/ath:AT3G56900%09red/ath:AT3G13920%09red/ath:AT1G52160%09red/ath:AT1G75340%09red/ath:AT1G76810%09red/ath:AT2G45640%09red
Basal transcription factors	KEGG PATHWAY	ath03022	2	55	0.784543008683	0.97789993059	UN015555|UN079601	http://www.genome.jp/kegg-bin/show_pathway?ath03022/ath:AT1G05055%09red/ath:AT5G43130%09red
Galactose metabolism	KEGG PATHWAY	ath00052	2	55	0.784543008683	0.97789993059	UN036760|UN029113	http://www.genome.jp/kegg-bin/show_pathway?ath00052/ath:AT5G11720%09red/ath:AT3G57520%09red
Carotenoid biosynthesis	KEGG PATHWAY	ath00906	1	29	0.784879690641	0.97789993059	UN005028	http://www.genome.jp/kegg-bin/show_pathway?ath00906/ath:AT1G08550%09red
Ubiquitin mediated proteolysis	KEGG PATHWAY	ath04120	6	149	0.791617898084	0.979239196615	UN017080|UN029410|UN038305|UN046642|UN076448|UN022546	http://www.genome.jp/kegg-bin/show_pathway?ath04120/ath:AT5G20570%09red/ath:AT2G04660%09red/ath:AT2G33770%09red/ath:AT5G37930%09red/ath:AT1G50490%09red
Terpenoid backbone biosynthesis	KEGG PATHWAY	ath00900	2	58	0.808011805361	0.983605483376	UN093371|UN044672	http://www.genome.jp/kegg-bin/show_pathway?ath00900/ath:AT1G76490%09red/ath:AT5G63910%09red
Protein processing in endoplasmic reticulum	KEGG PATHWAY	ath04141	9	220	0.812760390523	0.985955759456	UN027247|UN030217|UN012707|UN000095|UN038305|UN010136|UN041006|UN022546|UN081298	http://www.genome.jp/kegg-bin/show_pathway?ath04141/ath:AT5G49570%09red/ath:AT4G04210%09red/ath:AT1G09210%09red/ath:AT4G24190%09red/ath:AT5G20570%09red/ath:AT3G02540%09red/ath:AT3G09350%09red/ath:AT5G22060%09red
Ubiquinone and other terpenoid-quinone biosynthesis	KEGG PATHWAY	ath00130	1	32	0.815563896899	0.98661607947	UN028812	http://www.genome.jp/kegg-bin/show_pathway?ath00130/ath:AT1G64970%09red
Phagosome	KEGG PATHWAY	ath04145	3	86	0.827639657871	0.991215505988	UN012662|UN041006|UN047636	http://www.genome.jp/kegg-bin/show_pathway?ath04145/ath:AT1G09210%09red/ath:AT5G19780%09red/ath:AT5G46860%09red
RNA degradation	KEGG PATHWAY	ath03018	4	111	0.831953625109	0.991215505988	UN010638|UN022049|UN009946|UN083984	http://www.genome.jp/kegg-bin/show_pathway?ath03018/ath:AT1G59760%09red/ath:AT5G60170%09red/ath:AT4G29830%09red/ath:AT3G46210%09red
Citrate cycle (TCA cycle)	KEGG PATHWAY	ath00020	2	62	0.835752458588	0.992474438292	UN030912|UN027379	http://www.genome.jp/kegg-bin/show_pathway?ath00020/ath:AT5G03290%09red/ath:AT5G50950%09red
Limonene and pinene degradation	KEGG PATHWAY	ath00903	2	63	0.842097681762	0.992654127883	UN029302|UN002361	http://www.genome.jp/kegg-bin/show_pathway?ath00903/ath:AT4G36250%09red/ath:AT3G52970%09red
Circadian rhythm - plant	KEGG PATHWAY	ath04712	1	36	0.849788703287	0.994184487543	UN045376	http://www.genome.jp/kegg-bin/show_pathway?ath04712/ath:AT2G23070%09red
Starch and sucrose metabolism	KEGG PATHWAY	ath00500	7	188	0.860365106995	0.999999887939	UN030468|UN029113|UN086875|UN053695|UN060039|UN014460|UN006045	http://www.genome.jp/kegg-bin/show_pathway?ath00500/ath:AT3G18080%09red/ath:AT1G06410%09red/ath:AT5G11720%09red/ath:AT1G68020%09red/ath:AT3G61130%09red/ath:AT1G02850%09red
Fatty acid biosynthesis	KEGG PATHWAY	ath00061	1	40	0.877672060833	0.999999887939	UN073282	http://www.genome.jp/kegg-bin/show_pathway?ath00061/ath:AT4G23850%09red
Sulfur metabolism	KEGG PATHWAY	ath00920	1	41	0.883794636537	0.999999887939	UN057333	http://www.genome.jp/kegg-bin/show_pathway?ath00920/ath:AT3G59760%09red
N-Glycan biosynthesis	KEGG PATHWAY	ath00510	1	44	0.900387209917	0.999999887939	UN049250	http://www.genome.jp/kegg-bin/show_pathway?ath00510/ath:AT5G14950%09red
Phenylpropanoid biosynthesis	KEGG PATHWAY	ath00940	5	154	0.903708180023	0.999999887939	UN018831|UN086875|UN030468|UN023164|UN036198	http://www.genome.jp/kegg-bin/show_pathway?ath00940/ath:AT4G37970%09red/ath:AT3G18080%09red/ath:AT5G48930%09red/ath:AT4G26220%09red/ath:AT1G02850%09red
RNA polymerase	KEGG PATHWAY	ath03020	1	45	0.905374712958	0.999999887939	UN072674	http://www.genome.jp/kegg-bin/show_pathway?ath03020/ath:AT3G57080%09red
SNARE interactions in vesicular transport	KEGG PATHWAY	ath04130	1	48	0.9188906529	0.999999887939	UN047636	http://www.genome.jp/kegg-bin/show_pathway?ath04130/ath:AT5G46860%09red
Pentose and glucuronate interconversions	KEGG PATHWAY	ath00040	2	81	0.924009418576	0.999999887939	UN029302|UN016931	http://www.genome.jp/kegg-bin/show_pathway?ath00040/ath:AT3G24670%09red/ath:AT4G36250%09red
Oxidative phosphorylation	KEGG PATHWAY	ath00190	5	162	0.924439461725	0.999999887939	UN020635|UN021736|UN016357|UN002374|UN099790	http://www.genome.jp/kegg-bin/show_pathway?ath00190/ath:AT3G15352%09red/ath:ArthCp080%09red/ath:AT5G47030%09red/ath:AT3G60330%09red/ath:AT5G56090%09red
Glycerophospholipid metabolism	KEGG PATHWAY	ath00564	2	83	0.930097707178	0.999999887939	UN069037|UN018431	http://www.genome.jp/kegg-bin/show_pathway?ath00564/ath:AT3G18000%09red/ath:AT5G04040%09red
Fructose and mannose metabolism	KEGG PATHWAY	ath00051	1	52	0.933962133066	0.999999887939	UN075099	http://www.genome.jp/kegg-bin/show_pathway?ath00051/ath:AT2G01140%09red
Pentose phosphate pathway	KEGG PATHWAY	ath00030	1	54	0.940414379204	0.999999887939	UN075099	http://www.genome.jp/kegg-bin/show_pathway?ath00030/ath:AT2G01140%09red
Plant hormone signal transduction	KEGG PATHWAY	ath04075	9	271	0.943653454259	0.999999887939	UN029668|UN101420|UN046388|UN019707|UN011075|UN012341|UN005290|UN012937|UN011754	http://www.genome.jp/kegg-bin/show_pathway?ath04075/ath:AT4G33720%09red/ath:AT5G46570%09red/ath:AT2G22670%09red/ath:AT3G62980%09red/ath:AT5G43700%09red/ath:AT1G48500%09red/ath:AT2G23170%09red/ath:AT1G14920%09red/ath:AT4G29080%09red
Homologous recombination	KEGG PATHWAY	ath03440	1	56	0.946237250246	0.999999887939	UN057371	http://www.genome.jp/kegg-bin/show_pathway?ath03440/ath:AT3G05740%09red
Cysteine and methionine metabolism	KEGG PATHWAY	ath00270	2	99	0.964622148034	0.999999887939	UN024464|UN057333	http://www.genome.jp/kegg-bin/show_pathway?ath00270/ath:AT3G59760%09red/ath:AT5G11520%09red
Fatty acid metabolism	KEGG PATHWAY	ath01212	1	73	0.9775854087	0.999999887939	UN073282	http://www.genome.jp/kegg-bin/show_pathway?ath01212/ath:AT4G23850%09red
Phenylalanine metabolism	KEGG PATHWAY	ath00360	2	114	0.981640398545	0.999999887939	UN018831|UN024464	http://www.genome.jp/kegg-bin/show_pathway?ath00360/ath:AT4G26220%09red/ath:AT5G11520%09red
Amino sugar and nucleotide sugar metabolism	KEGG PATHWAY	ath00520	2	122	0.987133452658	0.999999887939	UN067640|UN006045	http://www.genome.jp/kegg-bin/show_pathway?ath00520/ath:AT3G61130%09red/ath:AT1G08200%09red
Spliceosome	KEGG PATHWAY	ath03040	4	192	0.989752191902	0.999999887939	UN018526|UN002045|UN093059|UN019082	http://www.genome.jp/kegg-bin/show_pathway?ath03040/ath:AT1G26370%09red/ath:AT3G11500%09red/ath:AT3G56860%09red/ath:AT2G35340%09red
Ribosome	KEGG PATHWAY	ath03010	9	360	0.995767891468	0.999999887939	UN024130|UN051046|UN018814|UN041147|UN027148|UN047925|UN063848|UN097456|UN055799	http://www.genome.jp/kegg-bin/show_pathway?ath03010/ath:AT3G24830%09red/ath:AT1G79850%09red/ath:AT5G10360%09red/ath:AT5G39740%09red/ath:AT1G69620%09red/ath:AT5G56670%09red/ath:AT3G54210%09red/ath:ArthCp056%09red
Endocytosis	KEGG PATHWAY	ath04144	1	117	0.997686407375	0.999999887939	UN087501	http://www.genome.jp/kegg-bin/show_pathway?ath04144/ath:AT1G15130%09red
--------------------
#Term	Database	ID	Input number	Background number	P-Value	Corrected P-Value	Input	Hyperlink
--------------------
#Term	Database	ID	Input number	Background number	P-Value	Corrected P-Value	Input	Hyperlink
mRNA modification	Gene Ontology	GO:0016556	21	98	2.76379047971e-07	0.000844890749646	UN046887|UN016552|UN047087|UN101229|UN007971|UN100783|UN071069|UN096134|UN072096|UN075078|UN001137|UN028452|UN006796|UN081004|UN048196|UN048260|UN061182|UN055645|UN023861|UN003680|UN044035	http://amigo.geneontology.org/cgi-bin/amigo/term_details?term=GO:0016556
plastid part	Gene Ontology	GO:0044435	103	1244	5.20416513063e-06	0.00795456640217	UN015581|UN014116|UN004743|UN031492|UN046742|UN047195|UN078767|UN087689|UN059243|UN010933|UN047059|UN007380|UN011362|UN042052|UN024130|UN009640|UN047188|UN061447|UN048260|UN075099|UN018791|UN045244|UN046469|UN091495|UN020568|UN074317|UN016552|UN044935|UN062047|UN020139|UN005128|UN017942|UN010412|UN083246|UN048196|UN100783|UN016015|UN019415|UN075745|UN005028|UN085656|UN002605|UN057333|UN072457|UN0…	http://amigo.geneontology.org/cgi-bin/amigo/term_details?term=GO:0044435
single-organism catabolic process	Gene Ontology	GO:0044712	118	1503	1.10444754547e-05	0.00858283576618	UN014111|UN021868|UN078119|UN018967|UN029264|UN031492|UN003450|UN063424|UN034863|UN066943|UN078767|UN062747|UN036760|UN081337|UN004663|UN004473|UN012414|UN013271|UN004045|UN061447|UN014460|UN075099|UN055701|UN041668|UN051975|UN047894|UN074317|UN093371|UN044935|UN058720|UN019372|UN072527|UN028022|UN034332|UN012707|UN061195|UN017942|UN000095|UN010412|UN083246|UN024187|UN009480|UN089262|UN079232|UN0…	http://amigo.geneontology.org/cgi-bin/amigo/term_details?term=GO:0044712
chloroplast part	Gene Ontology	GO:0044434	100	1223	1.12304033578e-05	0.00858283576618	UN015581|UN014116|UN004743|UN031492|UN046742|UN047195|UN078767|UN087689|UN059243|UN010933|UN047059|UN007380|UN011362|UN042052|UN024130|UN009640|UN047188|UN061447|UN048260|UN075099|UN018791|UN045244|UN046469|UN020568|UN074317|UN016552|UN044935|UN062047|UN020139|UN005128|UN017942|UN010412|UN083246|UN048196|UN100783|UN016015|UN019415|UN075745|UN005028|UN085656|UN002605|UN057333|UN072457|UN017480|UN0…	http://amigo.geneontology.org/cgi-bin/amigo/term_details?term=GO:0044434
nitrogen cycle metabolic process	Gene Ontology	GO:0071941	11	38	1.78990643124e-05	0.0109434879206	UN004106|UN045244|UN013743|UN095327|UN027379|UN074061|UN020721|UN031901|UN071758|UN060672|UN085494	http://amigo.geneontology.org/cgi-bin/amigo/term_details?term=GO:0071941
plastid stroma	Gene Ontology	GO:0009532	59	653	5.66256441865e-05	0.0232204681209	UN010631|UN072612|UN073050|UN004743|UN005128|UN042052|UN014323|UN007376|UN017942|UN032050|UN010412|UN083246|UN014116|UN017887|UN075264|UN015955|UN046742|UN047195|UN017480|UN095909|UN098463|UN078767|UN087689|UN016184|UN012587|UN044935|UN097456|UN046320|UN007380|UN011362|UN004106|UN024130|UN009640|UN017059|UN002605|UN072457|UN057333|UN042235|UN060677|UN017875|UN021936|UN075099|UN018791|UN024355|UN0…	http://amigo.geneontology.org/cgi-bin/amigo/term_details?term=GO:0009532
nitrate metabolic process	Gene Ontology	GO:0042126	9	29	6.578127886e-05	0.0232204681209	UN013743|UN095327|UN027379|UN074061|UN020721|UN031901|UN071758|UN060672|UN085494	http://amigo.geneontology.org/cgi-bin/amigo/term_details?term=GO:0042126
nitrate assimilation	Gene Ontology	GO:0042128	9	29	6.578127886e-05	0.0232204681209	UN013743|UN095327|UN027379|UN074061|UN020721|UN031901|UN071758|UN060672|UN085494	http://amigo.geneontology.org/cgi-bin/amigo/term_details?term=GO:0042128
glyceraldehyde-3-phosphate metabolic process	Gene Ontology	GO:0019682	36	334	6.83625165484e-05	0.0232204681209	UN072527|UN066615|UN073050|UN017826|UN064761|UN031599|UN004485|UN010412|UN006756|UN063424|UN072612|UN098463|UN087689|UN005028|UN005128|UN018605|UN097456|UN004663|UN004473|UN009285|UN013271|UN014949|UN016184|UN042235|UN023301|UN017875|UN060490|UN075099|UN021736|UN011812|UN046469|UN074317|UN044935|UN062047|UN041588|UN003729	http://amigo.geneontology.org/cgi-bin/amigo/term_details?term=GO:0019682
peptidase activity, acting on L-amino acid peptides	Gene Ontology	GO:0070011	49	516	7.67306176178e-05	0.0234565498058	UN011159|UN015581|UN068427|UN013427|UN027935|UN076466|UN004831|UN064761|UN043756|UN060527|UN053156|UN059672|UN048196|UN063116|UN039230|UN007237|UN017880|UN075201|UN006756|UN005826|UN014655|UN009328|UN079232|UN095909|UN078119|UN066943|UN016182|UN016231|UN025249|UN017151|UN074953|UN033600|UN000083|UN016482|UN008235|UN014964|UN048260|UN048165|UN063342|UN045031|UN047087|UN034027|UN016552|UN075930|UN0…	http://amigo.geneontology.org/cgi-bin/amigo/term_details?term=GO:0070011
chloroplast stroma	Gene Ontology	GO:0009570	57	635	8.73878671409e-05	0.0238903229756	UN010631|UN072612|UN073050|UN004743|UN005128|UN042052|UN014323|UN007376|UN017942|UN032050|UN010412|UN083246|UN014116|UN075264|UN015955|UN046742|UN047195|UN017480|UN095909|UN098463|UN078767|UN087689|UN016184|UN012587|UN044935|UN097456|UN046320|UN007380|UN011362|UN004106|UN024130|UN009640|UN017059|UN002605|UN072457|UN057333|UN042235|UN060677|UN017875|UN021936|UN075099|UN018791|UN024355|UN072087|UN0…	http://amigo.geneontology.org/cgi-bin/amigo/term_details?term=GO:0009570
mRNA metabolic process	Gene Ontology	GO:0016071	46	478	9.37794817492e-05	0.0238903229756	UN046959|UN090667|UN046887|UN032876|UN010638|UN043756|UN054426|UN006796|UN081004|UN048196|UN072096|UN003680|UN020248|UN100783|UN072612|UN053478|UN022829|UN028452|UN001137|UN070986|UN023732|UN023861|UN027080|UN040349|UN009640|UN007971|UN022146|UN022049|UN061182|UN048268|UN016398|UN021541|UN048260|UN055645|UN005710|UN071069|UN016552|UN073802|UN101229|UN018526|UN074255|UN047087|UN018208|UN075078|UN0…	http://amigo.geneontology.org/cgi-bin/amigo/term_details?term=GO:0016071
generation of precursor metabolites and energy	Gene Ontology	GO:0006091	53	582	0.000108187946228	0.025440811663	UN073050|UN083148|UN028480|UN027935|UN074296|UN008650|UN017942|UN032050|UN074077|UN047925|UN024187|UN018967|UN046887|UN075264|UN000459|UN046742|UN050600|UN027379|UN044935|UN008198|UN070986|UN031599|UN002605|UN004663|UN084578|UN042052|UN013271|UN012587|UN008950|UN007325|UN000083|UN011812|UN042235|UN061447|UN023301|UN017875|UN048260|UN012497|UN075099|UN021736|UN017995|UN053406|UN046469|UN047087|UN0…	http://amigo.geneontology.org/cgi-bin/amigo/term_details?term=GO:0006091
protein import into peroxisome matrix	Gene Ontology	GO:0016558	15	89	0.000148872576602	0.0278633647535	UN015149|UN045679|UN028419|UN032876|UN017769|UN069037|UN078119|UN066943|UN072996|UN081630|UN054227|UN001551|UN058720|UN012317|UN075347	http://amigo.geneontology.org/cgi-bin/amigo/term_details?term=GO:0016558
reactive nitrogen species metabolic process	Gene Ontology	GO:2001057	9	33	0.000151005876703	0.0278633647535	UN013743|UN095327|UN027379|UN074061|UN020721|UN031901|UN071758|UN060672|UN085494	http://amigo.geneontology.org/cgi-bin/amigo/term_details?term=GO:2001057
protein localization to peroxisome	Gene Ontology	GO:0072662	15	90	0.000165971321472	0.0278633647535	UN015149|UN045679|UN028419|UN032876|UN017769|UN069037|UN078119|UN066943|UN072996|UN081630|UN054227|UN001551|UN058720|UN012317|UN075347	http://amigo.geneontology.org/cgi-bin/amigo/term_details?term=GO:0072662
protein targeting to peroxisome	Gene Ontology	GO:0006625	15	90	0.000165971321472	0.0278633647535	UN015149|UN045679|UN028419|UN032876|UN017769|UN069037|UN078119|UN066943|UN072996|UN081630|UN054227|UN001551|UN058720|UN012317|UN075347	http://amigo.geneontology.org/cgi-bin/amigo/term_details?term=GO:0006625
establishment of protein localization to peroxisome	Gene Ontology	GO:0072663	15	90	0.000165971321472	0.0278633647535	UN015149|UN045679|UN028419|UN032876|UN017769|UN069037|UN078119|UN066943|UN072996|UN081630|UN054227|UN001551|UN058720|UN012317|UN075347	http://amigo.geneontology.org/cgi-bin/amigo/term_details?term=GO:0072663
organic substance catabolic process	Gene Ontology	GO:1901575	140	1978	0.000173177602328	0.0278633647535	UN014111|UN021868|UN098463|UN043756|UN016931|UN018967|UN029264|UN031492|UN022546|UN003450|UN063424|UN066943|UN078767|UN062747|UN016231|UN036760|UN081337|UN004663|UN004473|UN012414|UN017937|UN013271|UN004045|UN008235|UN061447|UN016398|UN023225|UN014460|UN075099|UN041668|UN051975|UN046469|UN046959|UN030912|UN047894|UN065109|UN074317|UN093371|UN044935|UN058720|UN075347|UN072527|UN028022|UN001000|UN0…	http://amigo.geneontology.org/cgi-bin/amigo/term_details?term=GO:1901575
peroxisomal transport	Gene Ontology	GO:0043574	15	91	0.000184746053567	0.0282384342878	UN015149|UN045679|UN028419|UN032876|UN017769|UN069037|UN078119|UN066943|UN072996|UN081630|UN054227|UN001551|UN058720|UN012317|UN075347	http://amigo.geneontology.org/cgi-bin/amigo/term_details?term=GO:0043574
ncRNA metabolic process	Gene Ontology	GO:0034660	44	467	0.000200131770234	0.0291334676956	UN046959|UN073050|UN010638|UN071496|UN019203|UN004485|UN048196|UN023536|UN005440|UN046742|UN030561|UN045756|UN046266|UN005028|UN038691|UN070986|UN023732|UN018605|UN004663|UN004473|UN007815|UN012585|UN017059|UN041147|UN074282|UN011812|UN042235|UN023301|UN017875|UN052277|UN005710|UN072087|UN017995|UN022087|UN053406|UN046469|UN091495|UN014949|UN074317|UN018208|UN044935|UN000872|UN047188|UN041588	http://amigo.geneontology.org/cgi-bin/amigo/term_details?term=GO:0034660
tryptophan metabolic process	Gene Ontology	GO:0006568	15	93	0.000227869193701	0.0302867880498	UN012414|UN010631|UN014111|UN029264|UN089262|UN055865|UN079066|UN021868|UN093064|UN057333|UN014323|UN047894|UN064095|UN055336|UN023051	http://amigo.geneontology.org/cgi-bin/amigo/term_details?term=GO:0006568
indolalkylamine metabolic process	Gene Ontology	GO:0006586	15	93	0.000227869193701	0.0302867880498	UN012414|UN010631|UN014111|UN029264|UN089262|UN055865|UN079066|UN021868|UN093064|UN057333|UN014323|UN047894|UN064095|UN055336|UN023051	http://amigo.geneontology.org/cgi-bin/amigo/term_details?term=GO:0006586
peroxisome organization	Gene Ontology	GO:0007031	17	117	0.000274528731086	0.0349680971221	UN015149|UN045679|UN028419|UN032876|UN017769|UN073215|UN016218|UN078119|UN066943|UN072996|UN081630|UN054227|UN001551|UN058720|UN012317|UN069037|UN075347	http://amigo.geneontology.org/cgi-bin/amigo/term_details?term=GO:0007031
cellular aldehyde metabolic process	Gene Ontology	GO:0006081	41	434	0.000305784413521	0.0373624000368	UN072527|UN066615|UN073050|UN017826|UN064761|UN031599|UN004485|UN010412|UN006756|UN063424|UN072612|UN098463|UN087689|UN005028|UN024150|UN005128|UN018099|UN018605|UN097456|UN004663|UN004473|UN014682|UN009285|UN013271|UN014949|UN029302|UN016184|UN042235|UN023301|UN017875|UN060490|UN075099|UN021736|UN011812|UN046469|UN074317|UN044935|UN062047|UN041588|UN003729|UN048531	http://amigo.geneontology.org/cgi-bin/amigo/term_details?term=GO:0006081
organonitrogen compound metabolic process	Gene Ontology	GO:1901564	122	1711	0.000329330602916	0.0373624000368	UN014111|UN014116|UN021868|UN018967|UN029264|UN031492|UN101571|UN046742|UN003450|UN063424|UN023051|UN078767|UN024150|UN046222|UN059243|UN004663|UN004473|UN011362|UN012414|UN013271|UN037268|UN007325|UN023949|UN047188|UN023225|UN020635|UN075099|UN018791|UN021209|UN045244|UN003896|UN046469|UN027248|UN047894|UN074317|UN093371|UN044935|UN072527|UN028022|UN001000|UN005128|UN076169|UN004106|UN099790|UN0…	http://amigo.geneontology.org/cgi-bin/amigo/term_details?term=GO:1901564
plastid organization	Gene Ontology	GO:0009657	37	379	0.000329991756949	0.0373624000368	UN061171|UN017106|UN073050|UN000191|UN004485|UN010412|UN083246|UN048196|UN017887|UN046742|UN047195|UN072612|UN045756|UN098463|UN100688|UN070986|UN018605|UN004663|UN004473|UN001660|UN024130|UN024057|UN014949|UN011812|UN042235|UN023301|UN060490|UN008318|UN017995|UN022087|UN053406|UN017186|UN047636|UN018208|UN044935|UN047188|UN041588	http://amigo.geneontology.org/cgi-bin/amigo/term_details?term=GO:0009657
cellular amine metabolic process	Gene Ontology	GO:0044106	22	182	0.000407844098398	0.0445278360287	UN010631|UN014111|UN029264|UN001000|UN079066|UN021868|UN014323|UN101571|UN018431|UN093064|UN064095|UN055336|UN012414|UN060253|UN055865|UN023949|UN057333|UN023225|UN023051|UN005440|UN089262|UN047894	http://amigo.geneontology.org/cgi-bin/amigo/term_details?term=GO:0044106
nicotinamide nucleotide metabolic process	Gene Ontology	GO:0046496	24	208	0.000424034886392	0.0446991257827	UN072527|UN073050|UN031599|UN010412|UN063424|UN098463|UN014949|UN087689|UN005028|UN024150|UN016184|UN004663|UN004473|UN009285|UN013271|UN007325|UN042235|UN023301|UN060490|UN075099|UN021736|UN011812|UN074317|UN044935	http://amigo.geneontology.org/cgi-bin/amigo/term_details?term=GO:0046496
pyruvate metabolic process	Gene Ontology	GO:0006090	39	415	0.000461704411009	0.0464313314821	UN066615|UN017826|UN027935|UN074296|UN064761|UN017942|UN032050|UN004485|UN047925|UN018967|UN024187|UN000459|UN006756|UN087689|UN072612|UN008198|UN005028|UN005128|UN018605|UN097456|UN009285|UN008950|UN014949|UN000083|UN061447|UN017875|UN075099|UN021736|UN046469|UN031599|UN074317|UN000095|UN074077|UN084578|UN062047|UN041588|UN051395|UN003729|UN004133	http://amigo.geneontology.org/cgi-bin/amigo/term_details?term=GO:0006090
pyridine nucleotide metabolic process	Gene Ontology	GO:0019362	24	210	0.000480113734045	0.0464313314821	UN072527|UN073050|UN031599|UN010412|UN063424|UN098463|UN014949|UN087689|UN005028|UN024150|UN016184|UN004663|UN004473|UN009285|UN013271|UN007325|UN042235|UN023301|UN060490|UN075099|UN021736|UN011812|UN074317|UN044935	http://amigo.geneontology.org/cgi-bin/amigo/term_details?term=GO:0019362
carbon-nitrogen ligase activity, with glutamine as amido-N-donor	Gene Ontology	GO:0016884	6	16	0.000488779831607	0.0464313314821	UN004106|UN045244|UN081630|UN075347|UN026254|UN072087	http://amigo.geneontology.org/cgi-bin/amigo/term_details?term=GO:0016884
organelle organization	Gene Ontology	GO:0006996	150	2203	0.000501221438962	0.0464313314821	UN016594|UN064212|UN021867|UN045756|UN012317|UN098463|UN009946|UN002039|UN018967|UN077305|UN046742|UN047195|UN028419|UN066943|UN085784|UN073229|UN004663|UN004473|UN007859|UN024130|UN044672|UN012413|UN036255|UN047188|UN034362|UN011754|UN015964|UN040412|UN044935|UN019468|UN023620|UN075347|UN076165|UN012573|UN012707|UN061195|UN003117|UN000095|UN010412|UN083246|UN048196|UN098785|UN075247|UN054227|UN0…	http://amigo.geneontology.org/cgi-bin/amigo/term_details?term=GO:0006996
cellular biogenic amine metabolic process	Gene Ontology	GO:0006576	21	173	0.000518178780738	0.0465903686093	UN101571|UN012414|UN005440|UN014111|UN029264|UN060253|UN001000|UN055865|UN079066|UN023949|UN093064|UN057333|UN010631|UN014323|UN047894|UN089262|UN064095|UN055336|UN018431|UN023051|UN021868	http://amigo.geneontology.org/cgi-bin/amigo/term_details?term=GO:0006576
tryptophan synthase activity	Gene Ontology	GO:0004834	4	5	0.000567525904138	0.0474045953325	UN010631|UN093064|UN023051|UN014323	http://amigo.geneontology.org/cgi-bin/amigo/term_details?term=GO:0004834
female meiotic division	Gene Ontology	GO:0007143	4	5	0.000567525904138	0.0474045953325	UN085290|UN036255|UN021867|UN064492	http://amigo.geneontology.org/cgi-bin/amigo/term_details?term=GO:0007143
catabolic process	Gene Ontology	GO:0009056	157	2330	0.0005737553246	0.0474045953325	UN014111|UN021868|UN002174|UN098463|UN043756|UN016931|UN018967|UN029264|UN031492|UN022546|UN075099|UN063424|UN034863|UN066943|UN078767|UN062747|UN016231|UN036760|UN081337|UN004663|UN004473|UN012414|UN017937|UN013271|UN004045|UN008235|UN061447|UN016398|UN023225|UN014460|UN003450|UN055701|UN041668|UN051975|UN015540|UN046469|UN046959|UN031599|UN047894|UN065109|UN074317|UN093371|UN044935|UN058720|UN0…	http://amigo.geneontology.org/cgi-bin/amigo/term_details?term=GO:0009056
NADP metabolic process	Gene Ontology	GO:0006739	23	201	0.000611681885966	0.0492081980368	UN072527|UN073050|UN031599|UN010412|UN063424|UN098463|UN087689|UN005028|UN024150|UN016184|UN004663|UN004473|UN009285|UN013271|UN014949|UN042235|UN023301|UN060490|UN075099|UN021736|UN011812|UN074317|UN044935	http://amigo.geneontology.org/cgi-bin/amigo/term_details?term=GO:0006739
pyridine-containing compound metabolic process	Gene Ontology	GO:0072524	24	217	0.000730647234186	0.0572715024335	UN072527|UN073050|UN031599|UN010412|UN063424|UN098463|UN014949|UN087689|UN005028|UN024150|UN016184|UN004663|UN004473|UN009285|UN013271|UN007325|UN042235|UN023301|UN060490|UN075099|UN021736|UN011812|UN074317|UN044935	http://amigo.geneontology.org/cgi-bin/amigo/term_details?term=GO:0072524
organophosphate catabolic process	Gene Ontology	GO:0046434	25	232	0.00080713578921	0.0590541080956	UN072527|UN073050|UN031599|UN010412|UN063424|UN098463|UN087689|UN005028|UN016184|UN046163|UN004663|UN004473|UN009285|UN013271|UN014949|UN051975|UN042235|UN023301|UN060490|UN075099|UN021736|UN011812|UN072039|UN074317|UN044935	http://amigo.geneontology.org/cgi-bin/amigo/term_details?term=GO:0046434
macromolecule glycosylation	Gene Ontology	GO:0043413	25	233	0.000853263161154	0.0590541080956	UN002209|UN003427|UN093756|UN075347|UN015787|UN071851|UN053478|UN029728|UN049250|UN005266|UN067307|UN018210|UN024171|UN017420|UN098599|UN081630|UN011713|UN023225|UN068825|UN015650|UN009184|UN014464|UN030827|UN003918|UN050304	http://amigo.geneontology.org/cgi-bin/amigo/term_details?term=GO:0043413
glycoprotein biosynthetic process	Gene Ontology	GO:0009101	25	233	0.000853263161154	0.0590541080956	UN002209|UN003427|UN093756|UN075347|UN015787|UN071851|UN053478|UN029728|UN049250|UN005266|UN067307|UN018210|UN024171|UN017420|UN098599|UN081630|UN011713|UN023225|UN068825|UN015650|UN009184|UN014464|UN030827|UN003918|UN050304	http://amigo.geneontology.org/cgi-bin/amigo/term_details?term=GO:0009101
protein glycosylation	Gene Ontology	GO:0006486	25	233	0.000853263161154	0.0590541080956	UN002209|UN003427|UN093756|UN075347|UN015787|UN071851|UN053478|UN029728|UN049250|UN005266|UN067307|UN018210|UN024171|UN017420|UN098599|UN081630|UN011713|UN023225|UN068825|UN015650|UN009184|UN014464|UN030827|UN003918|UN050304	http://amigo.geneontology.org/cgi-bin/amigo/term_details?term=GO:0006486
glycosylation	Gene Ontology	GO:0070085	26	247	0.000879279676807	0.0590541080956	UN002209|UN023225|UN003427|UN093756|UN075347|UN015787|UN071851|UN053478|UN029728|UN049250|UN005266|UN067307|UN018210|UN024171|UN017420|UN098599|UN081630|UN011713|UN081908|UN068825|UN015650|UN009184|UN014464|UN030827|UN003918|UN050304	http://amigo.geneontology.org/cgi-bin/amigo/term_details?term=GO:0070085
'de novo' UMP biosynthetic process	Gene Ontology	GO:0044205	4	6	0.00090957285793	0.0590541080956	UN004106|UN045244|UN076169|UN018791	http://amigo.geneontology.org/cgi-bin/amigo/term_details?term=GO:0044205
glucose 6-phosphate metabolic process	Gene Ontology	GO:0051156	22	195	0.000937392103477	0.0590541080956	UN072527|UN073050|UN031599|UN010412|UN063424|UN098463|UN087689|UN005028|UN016184|UN004663|UN004473|UN009285|UN013271|UN014949|UN042235|UN023301|UN060490|UN075099|UN021736|UN011812|UN074317|UN044935	http://amigo.geneontology.org/cgi-bin/amigo/term_details?term=GO:0051156
pentose-phosphate shunt	Gene Ontology	GO:0006098	22	195	0.000937392103477	0.0590541080956	UN072527|UN073050|UN031599|UN010412|UN063424|UN098463|UN087689|UN005028|UN016184|UN004663|UN004473|UN009285|UN013271|UN014949|UN042235|UN023301|UN060490|UN075099|UN021736|UN011812|UN074317|UN044935	http://amigo.geneontology.org/cgi-bin/amigo/term_details?term=GO:0006098
carbohydrate derivative metabolic process	Gene Ontology	GO:1901135	90	1233	0.000945445075322	0.0590541080956	UN064761|UN029264|UN003450|UN063424|UN053478|UN024150|UN004663|UN004473|UN011362|UN013271|UN023225|UN075099|UN018791|UN041668|UN045244|UN046469|UN074317|UN044935|UN062047|UN067640|UN019372|UN072527|UN075347|UN017826|UN076169|UN099790|UN017942|UN093756|UN060490|UN010412|UN020628|UN026254|UN071851|UN029728|UN014464|UN087689|UN005028|UN067307|UN073026|UN014949|UN011713|UN024355|UN042235|UN003729|UN0…	http://amigo.geneontology.org/cgi-bin/amigo/term_details?term=GO:1901135
oxidoreduction coenzyme metabolic process	Gene Ontology	GO:0006733	27	262	0.000946565684228	0.0590541080956	UN072527|UN066615|UN073050|UN031599|UN010412|UN002656|UN063424|UN098463|UN014949|UN087689|UN005028|UN024150|UN016184|UN004663|UN004473|UN009285|UN013271|UN007325|UN042235|UN023301|UN060490|UN075099|UN021736|UN017224|UN011812|UN074317|UN044935	http://amigo.geneontology.org/cgi-bin/amigo/term_details?term=GO:0006733
oxoacid metabolic process	Gene Ontology	GO:0043436	148	2213	0.00105595699632	0.0613839602521	UN014111|UN014116|UN021936|UN021868|UN017143|UN064761|UN020721|UN018967|UN079232|UN101571|UN046742|UN063424|UN023051|UN066943|UN024150|UN020122|UN004663|UN004473|UN088962|UN012414|UN021876|UN004045|UN037268|UN071992|UN031901|UN047188|UN061447|UN023225|UN012497|UN075099|UN085494|UN045244|UN003896|UN046469|UN027248|UN031599|UN047894|UN074317|UN093371|UN003956|UN062047|UN058720|UN003729|UN019372|UN0…	http://amigo.geneontology.org/cgi-bin/amigo/term_details?term=GO:0043436
glycoprotein metabolic process	Gene Ontology	GO:0009100	25	237	0.00106140643321	0.0613839602521	UN002209|UN003427|UN093756|UN075347|UN015787|UN071851|UN053478|UN029728|UN049250|UN005266|UN067307|UN018210|UN024171|UN017420|UN098599|UN081630|UN011713|UN023225|UN068825|UN015650|UN009184|UN014464|UN030827|UN003918|UN050304	http://amigo.geneontology.org/cgi-bin/amigo/term_details?term=GO:0009100
carboxylic acid catabolic process	Gene Ontology	GO:0046395	36	392	0.00107667749891	0.0613839602521	UN072527|UN066615|UN014111|UN029264|UN032876|UN079066|UN021868|UN027935|UN075347|UN083246|UN079232|UN009480|UN018511|UN045679|UN008234|UN078119|UN066943|UN005028|UN064095|UN055336|UN069037|UN004663|UN012414|UN055865|UN017769|UN057333|UN081630|UN001551|UN089262|UN047894|UN093371|UN024464|UN004133|UN058720|UN063116|UN019372	http://amigo.geneontology.org/cgi-bin/amigo/term_details?term=GO:0046395
organic acid catabolic process	Gene Ontology	GO:0016054	36	392	0.00107667749891	0.0613839602521	UN072527|UN066615|UN014111|UN029264|UN032876|UN079066|UN021868|UN027935|UN075347|UN083246|UN079232|UN009480|UN018511|UN045679|UN008234|UN078119|UN066943|UN005028|UN064095|UN055336|UN069037|UN004663|UN012414|UN055865|UN017769|UN057333|UN081630|UN001551|UN089262|UN047894|UN093371|UN024464|UN004133|UN058720|UN063116|UN019372	http://amigo.geneontology.org/cgi-bin/amigo/term_details?term=GO:0016054
organic acid metabolic process	Gene Ontology	GO:0006082	148	2215	0.00109102991781	0.0613839602521	UN014111|UN014116|UN021936|UN021868|UN017143|UN064761|UN020721|UN018967|UN079232|UN101571|UN046742|UN063424|UN023051|UN066943|UN024150|UN020122|UN004663|UN004473|UN088962|UN012414|UN021876|UN004045|UN037268|UN071992|UN031901|UN047188|UN061447|UN023225|UN012497|UN075099|UN085494|UN045244|UN003896|UN046469|UN027248|UN031599|UN047894|UN074317|UN093371|UN003956|UN062047|UN058720|UN003729|UN019372|UN0…	http://amigo.geneontology.org/cgi-bin/amigo/term_details?term=GO:0006082
thylakoid	Gene Ontology	GO:0009579	43	496	0.00110438920964	0.0613839602521	UN015581|UN083148|UN005128|UN017942|UN024130|UN036264|UN010412|UN083246|UN012587|UN075264|UN046742|UN017480|UN072612|UN098463|UN044935|UN087689|UN005028|UN085656|UN015494|UN059243|UN004473|UN014682|UN013271|UN004045|UN095909|UN094595|UN042235|UN023301|UN017875|UN048260|UN075099|UN043046|UN011812|UN022087|UN053406|UN046469|UN047087|UN020568|UN074317|UN016552|UN011955|UN065166|UN007380	http://amigo.geneontology.org/cgi-bin/amigo/term_details?term=GO:0009579
peptidase activity	Gene Ontology	GO:0008233	50	605	0.0012139799809	0.0662703000289	UN011159|UN015581|UN068427|UN013427|UN027935|UN076466|UN004831|UN064761|UN043756|UN060527|UN053156|UN059672|UN035174|UN063116|UN039230|UN007237|UN017880|UN075201|UN006756|UN005826|UN014655|UN009328|UN079232|UN095909|UN078119|UN066943|UN016182|UN048196|UN025249|UN017151|UN074953|UN033600|UN000083|UN016482|UN008235|UN014964|UN016231|UN048260|UN048165|UN063342|UN045031|UN047087|UN034027|UN016552|UN0…	http://amigo.geneontology.org/cgi-bin/amigo/term_details?term=GO:0008233
nucleotide-excision repair	Gene Ontology	GO:0006289	7	28	0.00125980386992	0.0675652707077	UN030217|UN038347|UN011538|UN023468|UN031952|UN010136|UN079601	http://amigo.geneontology.org/cgi-bin/amigo/term_details?term=GO:0006289
small molecule metabolic process	Gene Ontology	GO:0044281	194	3028	0.00137676483078	0.072565001512	UN093064|UN014116|UN021867|UN021868|UN017143|UN004299|UN064761|UN020721|UN098463|UN018967|UN029264|UN079232|UN101571|UN046742|UN075099|UN063424|UN023051|UN066943|UN087689|UN024150|UN020122|UN088962|UN004663|UN004473|UN011362|UN012414|UN013271|UN004045|UN037268|UN007325|UN013743|UN023949|UN016184|UN036255|UN031901|UN047188|UN028812|UN061447|UN023225|UN020635|UN012497|UN003450|UN085494|UN052508|UN0…	http://amigo.geneontology.org/cgi-bin/amigo/term_details?term=GO:0044281
chloroplast	Gene Ontology	GO:0009507	232	3706	0.00153729994067	0.0796529816715	UN018424|UN015581|UN014116|UN004743|UN083060|UN076466|UN010631|UN033441|UN060527|UN034464|UN010265|UN024437|UN031492|UN016394|UN003680|UN002031|UN046742|UN047195|UN025974|UN035061|UN021663|UN078767|UN018879|UN024150|UN009244|UN059243|UN010933|UN002605|UN021868|UN004663|UN007380|UN011362|UN027080|UN013271|UN009640|UN083764|UN012659|UN014803|UN007325|UN094984|UN023949|UN016184|UN031952|UN028812|UN0…	http://amigo.geneontology.org/cgi-bin/amigo/term_details?term=GO:0009507
plastid	Gene Ontology	GO:0009536	235	3764	0.00162915673262	0.0830055355268	UN018424|UN015581|UN014116|UN004743|UN061171|UN083060|UN076466|UN010631|UN033441|UN060527|UN034464|UN010265|UN024437|UN031492|UN016394|UN003680|UN002031|UN046742|UN047195|UN025974|UN035061|UN021663|UN078767|UN018879|UN024150|UN009244|UN059243|UN010933|UN002605|UN021868|UN004663|UN007380|UN011362|UN027080|UN013271|UN009640|UN083764|UN012659|UN014803|UN007325|UN094984|UN023949|UN016184|UN031952|UN0…	http://amigo.geneontology.org/cgi-bin/amigo/term_details?term=GO:0009536
heterocycle catabolic process	Gene Ontology	GO:0046700	30	317	0.00175279591375	0.0864241469085	UN011159|UN046959|UN028022|UN029264|UN032876|UN079066|UN021868|UN043756|UN090667|UN031492|UN094439|UN030015|UN078767|UN022829|UN064095|UN012414|UN055336|UN005710|UN015955|UN073026|UN055865|UN057333|UN077527|UN016398|UN003450|UN043046|UN089262|UN047894|UN014111|UN054277	http://amigo.geneontology.org/cgi-bin/amigo/term_details?term=GO:0046700
cellular nitrogen compound catabolic process	Gene Ontology	GO:0044270	30	317	0.00175279591375	0.0864241469085	UN011159|UN046959|UN028022|UN029264|UN032876|UN079066|UN021868|UN043756|UN090667|UN031492|UN094439|UN030015|UN078767|UN022829|UN064095|UN012414|UN055336|UN005710|UN015955|UN073026|UN055865|UN057333|UN077527|UN016398|UN003450|UN043046|UN089262|UN047894|UN014111|UN054277	http://amigo.geneontology.org/cgi-bin/amigo/term_details?term=GO:0044270
amine metabolic process	Gene Ontology	GO:0009308	26	261	0.001794197065	0.0870612766303	UN010631|UN014111|UN029264|UN001000|UN079066|UN021868|UN014323|UN101571|UN018431|UN093064|UN064095|UN055336|UN054846|UN012414|UN060253|UN055865|UN023949|UN057333|UN023225|UN023051|UN083395|UN005440|UN021209|UN089262|UN047894|UN049655	http://amigo.geneontology.org/cgi-bin/amigo/term_details?term=GO:0009308
cellular biogenic amine biosynthetic process	Gene Ontology	GO:0042401	8	40	0.00199712273729	0.092503094059	UN101571|UN005440|UN018431|UN060253|UN093064|UN010631|UN014323|UN023051	http://amigo.geneontology.org/cgi-bin/amigo/term_details?term=GO:0042401
amine biosynthetic process	Gene Ontology	GO:0009309	8	40	0.00199712273729	0.092503094059	UN101571|UN005440|UN018431|UN060253|UN093064|UN010631|UN014323|UN023051	http://amigo.geneontology.org/cgi-bin/amigo/term_details?term=GO:0009309
damaged DNA binding	Gene Ontology	GO:0003684	7	31	0.00208280667549	0.0936642744854	UN095939|UN011538|UN023468|UN031952|UN010136|UN047390|UN070653	http://amigo.geneontology.org/cgi-bin/amigo/term_details?term=GO:0003684
endopeptidase activity	Gene Ontology	GO:0004175	30	321	0.00208347094047	0.0936642744854	UN015581|UN027935|UN076466|UN043756|UN060527|UN068427|UN048196|UN039230|UN079232|UN017880|UN075201|UN033600|UN005826|UN009328|UN008235|UN078119|UN066943|UN016182|UN025249|UN000083|UN095909|UN017151|UN048260|UN063342|UN047087|UN004133|UN062047|UN028065|UN048165|UN063116	http://amigo.geneontology.org/cgi-bin/amigo/term_details?term=GO:0004175
intracellular protein transmembrane import	Gene Ontology	GO:0044743	15	119	0.00219751299431	0.0973593800523	UN015149|UN045679|UN028419|UN032876|UN017769|UN069037|UN078119|UN066943|UN072996|UN081630|UN054227|UN001551|UN058720|UN012317|UN075347	http://amigo.geneontology.org/cgi-bin/amigo/term_details?term=GO:0044743
small molecule catabolic process	Gene Ontology	GO:0044282	42	503	0.00236794467714	0.103411526829	UN072527|UN066615|UN014111|UN029264|UN032876|UN079066|UN021868|UN027935|UN075347|UN083246|UN079232|UN009480|UN018511|UN045679|UN008234|UN078119|UN066943|UN005028|UN064095|UN024464|UN018099|UN046163|UN069037|UN004663|UN014682|UN012414|UN055865|UN017769|UN055336|UN057333|UN081630|UN001551|UN051975|UN048531|UN089262|UN047894|UN072039|UN093371|UN063116|UN058720|UN004133|UN019372	http://amigo.geneontology.org/cgi-bin/amigo/term_details?term=GO:0044282
mitochondrion organization	Gene Ontology	GO:0007005	19	173	0.00263799876345	0.113582566477	UN002374|UN098785|UN020248|UN012585|UN047188|UN073802|UN089479|UN022049|UN013380|UN061182|UN003639|UN046266|UN073229|UN002039|UN028065|UN019468|UN024412|UN023732|UN072087	http://amigo.geneontology.org/cgi-bin/amigo/term_details?term=GO:0007005
intracellular protein transmembrane transport	Gene Ontology	GO:0065002	15	122	0.00272664678385	0.115768878031	UN015149|UN045679|UN028419|UN032876|UN017769|UN069037|UN078119|UN066943|UN072996|UN081630|UN054227|UN001551|UN058720|UN012317|UN075347	http://amigo.geneontology.org/cgi-bin/amigo/term_details?term=GO:0065002
chloroplast thylakoid	Gene Ontology	GO:0009534	36	417	0.00280693692421	0.1175452901	UN015581|UN083148|UN015494|UN024130|UN036264|UN010412|UN083246|UN012587|UN075264|UN046742|UN098463|UN087689|UN005028|UN085656|UN059243|UN004473|UN014682|UN013271|UN004045|UN095909|UN094595|UN042235|UN023301|UN048260|UN075099|UN043046|UN011812|UN022087|UN017480|UN047087|UN020568|UN074317|UN016552|UN044935|UN065166|UN007380	http://amigo.geneontology.org/cgi-bin/amigo/term_details?term=GO:0009534
plastid thylakoid	Gene Ontology	GO:0031976	36	418	0.00290936864707	0.120188377758	UN015581|UN083148|UN015494|UN024130|UN036264|UN010412|UN083246|UN012587|UN075264|UN046742|UN098463|UN087689|UN005028|UN085656|UN059243|UN004473|UN014682|UN013271|UN004045|UN095909|UN094595|UN042235|UN023301|UN048260|UN075099|UN043046|UN011812|UN022087|UN017480|UN047087|UN020568|UN074317|UN016552|UN044935|UN065166|UN007380	http://amigo.geneontology.org/cgi-bin/amigo/term_details?term=GO:0031976
ncRNA processing	Gene Ontology	GO:0034470	33	376	0.00323603672284	0.130322792114	UN046959|UN073050|UN010638|UN071496|UN004485|UN048196|UN023536|UN046742|UN030561|UN045756|UN046266|UN005028|UN070986|UN023732|UN004663|UN004473|UN007815|UN012585|UN041147|UN011812|UN042235|UN023301|UN017875|UN005710|UN017995|UN053406|UN046469|UN091495|UN014949|UN074317|UN018208|UN044935|UN000872	http://amigo.geneontology.org/cgi-bin/amigo/term_details?term=GO:0034470
rRNA metabolic process	Gene Ontology	GO:0016072	28	303	0.00330562895425	0.130322792114	UN046959|UN073050|UN010638|UN004485|UN048196|UN046742|UN030561|UN045756|UN014949|UN005028|UN070986|UN023732|UN004663|UN004473|UN012585|UN041147|UN011812|UN042235|UN023301|UN017875|UN005710|UN017995|UN053406|UN046469|UN091495|UN074317|UN018208|UN044935	http://amigo.geneontology.org/cgi-bin/amigo/term_details?term=GO:0016072
RNA processing	Gene Ontology	GO:0006396	52	671	0.00339331565913	0.130322792114	UN011159|UN046959|UN072612|UN053118|UN036373|UN010638|UN071496|UN027080|UN054426|UN015787|UN013162|UN076448|UN023536|UN020248|UN035061|UN078247|UN093064|UN053478|UN022867|UN022829|UN070986|UN023732|UN079601|UN067340|UN007815|UN040349|UN009640|UN029113|UN012413|UN094984|UN022146|UN022049|UN078181|UN061182|UN048268|UN068702|UN021541|UN034362|UN052277|UN084811|UN023051|UN010528|UN080732|UN003896|UN0…	http://amigo.geneontology.org/cgi-bin/amigo/term_details?term=GO:0006396
auxin biosynthetic process	Gene Ontology	GO:0009851	16	138	0.00341011297274	0.130322792114	UN066615|UN010631|UN014111|UN029264|UN089262|UN012414|UN055865|UN023051|UN093064|UN057333|UN014323|UN055336|UN064095|UN079066|UN057579|UN026254	http://amigo.geneontology.org/cgi-bin/amigo/term_details?term=GO:0009851
aromatic compound catabolic process	Gene Ontology	GO:0019439	30	333	0.00341489485683	0.130322792114	UN011159|UN046959|UN028022|UN029264|UN032876|UN079066|UN021868|UN043756|UN090667|UN031492|UN094439|UN030015|UN078767|UN022829|UN064095|UN012414|UN055336|UN005710|UN015955|UN073026|UN055865|UN057333|UN077527|UN016398|UN003450|UN043046|UN089262|UN047894|UN014111|UN054277	http://amigo.geneontology.org/cgi-bin/amigo/term_details?term=GO:0019439
indolalkylamine catabolic process	Gene Ontology	GO:0046218	11	77	0.00348905190856	0.130322792114	UN012414|UN014111|UN029264|UN089262|UN055865|UN079066|UN021868|UN057333|UN047894|UN064095|UN055336	http://amigo.geneontology.org/cgi-bin/amigo/term_details?term=GO:0046218
tryptophan catabolic process	Gene Ontology	GO:0006569	11	77	0.00348905190856	0.130322792114	UN012414|UN014111|UN029264|UN089262|UN055865|UN079066|UN021868|UN057333|UN047894|UN064095|UN055336	http://amigo.geneontology.org/cgi-bin/amigo/term_details?term=GO:0006569
negative regulation of growth	Gene Ontology	GO:0045926	5	17	0.00349573730893	0.130322792114	UN044229|UN014395|UN051395|UN074077|UN095184	http://amigo.geneontology.org/cgi-bin/amigo/term_details?term=GO:0045926
nucleobase-containing small molecule metabolic process	Gene Ontology	GO:0055086	52	673	0.00358315278083	0.131258732949	UN072527|UN066615|UN073050|UN021867|UN005128|UN076169|UN071496|UN009765|UN099790|UN060490|UN031599|UN032050|UN014153|UN047925|UN075099|UN063424|UN017059|UN098463|UN011159|UN046266|UN087689|UN005028|UN024150|UN016184|UN004663|UN004473|UN011362|UN009285|UN007815|UN013271|UN064492|UN073026|UN007325|UN036255|UN042235|UN023301|UN014233|UN021615|UN003450|UN021736|UN018791|UN024355|UN052508|UN004106|UN0…	http://amigo.geneontology.org/cgi-bin/amigo/term_details?term=GO:0055086
RNA modification	Gene Ontology	GO:0009451	32	364	0.00360671690145	0.131258732949	UN017106|UN076700|UN046887|UN071496|UN014153|UN047925|UN048196|UN072096|UN003680|UN100783|UN016552|UN046266|UN028452|UN001137|UN023732|UN023861|UN000872|UN051046|UN007971|UN081004|UN022049|UN061182|UN048260|UN055645|UN071069|UN045244|UN047087|UN101229|UN006796|UN075078|UN096134|UN044035	http://amigo.geneontology.org/cgi-bin/amigo/term_details?term=GO:0009451
carboxylic acid metabolic process	Gene Ontology	GO:0019752	136	2087	0.00374559127978	0.133378081206	UN014111|UN014116|UN021868|UN017143|UN064761|UN018967|UN079232|UN101571|UN046742|UN063424|UN023051|UN066943|UN020122|UN004663|UN004473|UN088962|UN012414|UN021876|UN004045|UN037268|UN071992|UN047188|UN061447|UN023225|UN012497|UN075099|UN018791|UN045244|UN003896|UN046469|UN027248|UN030912|UN047894|UN074317|UN093371|UN003956|UN062047|UN058720|UN003729|UN019372|UN072527|UN017826|UN004106|UN017942|UN0…	http://amigo.geneontology.org/cgi-bin/amigo/term_details?term=GO:0019752
lipid catabolic process	Gene Ontology	GO:0016042	33	380	0.00375221294855	0.133378081206	UN032876|UN079066|UN069037|UN027935|UN017900|UN075347|UN000351|UN009480|UN018511|UN045679|UN008234|UN083847|UN078119|UN015540|UN066943|UN062747|UN004716|UN064095|UN024464|UN081337|UN009285|UN004045|UN055865|UN064752|UN017769|UN081630|UN001551|UN041668|UN089262|UN004133|UN058720|UN063116|UN019372	http://amigo.geneontology.org/cgi-bin/amigo/term_details?term=GO:0016042
indole-containing compound catabolic process	Gene Ontology	GO:0042436	11	79	0.00415438609431	0.145976532073	UN012414|UN014111|UN029264|UN089262|UN055865|UN079066|UN021868|UN057333|UN047894|UN064095|UN055336	http://amigo.geneontology.org/cgi-bin/amigo/term_details?term=GO:0042436
indole-containing compound metabolic process	Gene Ontology	GO:0042430	18	169	0.00449696233473	0.152270338138	UN066615|UN010631|UN093064|UN029264|UN089262|UN012414|UN055865|UN023051|UN021868|UN020628|UN057333|UN014323|UN047894|UN014111|UN055336|UN064095|UN079066|UN026254	http://amigo.geneontology.org/cgi-bin/amigo/term_details?term=GO:0042430
cellular amino acid metabolic process	Gene Ontology	GO:0006520	58	780	0.00469693857956	0.152270338138	UN072527|UN066615|UN010631|UN093064|UN014116|UN046320|UN079066|UN021868|UN004106|UN014323|UN007376|UN017942|UN032050|UN083246|UN029264|UN079232|UN075264|UN029113|UN101571|UN046742|UN063424|UN089262|UN037268|UN059090|UN011159|UN014111|UN005028|UN064095|UN038691|UN055336|UN012587|UN010528|UN004663|UN012414|UN019203|UN021876|UN012002|UN060253|UN017059|UN055865|UN057333|UN074282|UN072457|UN047188|UN0…	http://amigo.geneontology.org/cgi-bin/amigo/term_details?term=GO:0006520
heterocycle metabolic process	Gene Ontology	GO:0046483	311	5233	0.0047269283823	0.152270338138	UN013405|UN016594|UN016184|UN014111|UN021867|UN027953|UN002125|UN021868|UN070653|UN010631|UN002687|UN076700|UN006796|UN048260|UN013162|UN029264|UN031492|UN072096|UN003680|UN046742|UN075099|UN005451|UN020248|UN035061|UN074061|UN023051|UN053478|UN018791|UN030015|UN010136|UN024150|UN075626|UN005028|UN031599|UN001660|UN004663|UN004473|UN011362|UN012414|UN007859|UN011475|UN009640|UN012413|UN041147|UN0…	http://amigo.geneontology.org/cgi-bin/amigo/term_details?term=GO:0046483
chloroplast thylakoid lumen	Gene Ontology	GO:0009543	10	69	0.00477367615855	0.152270338138	UN046742|UN013271|UN047087|UN023301|UN020568|UN015494|UN016552|UN087689|UN005028|UN048260	http://amigo.geneontology.org/cgi-bin/amigo/term_details?term=GO:0009543
plastid thylakoid lumen	Gene Ontology	GO:0031978	10	69	0.00477367615855	0.152270338138	UN046742|UN013271|UN047087|UN023301|UN020568|UN015494|UN016552|UN087689|UN005028|UN048260	http://amigo.geneontology.org/cgi-bin/amigo/term_details?term=GO:0031978
Group II intron splicing	Gene Ontology	GO:0000373	4	11	0.0048666477086	0.152270338138	UN080732|UN022829|UN009640|UN053118	http://amigo.geneontology.org/cgi-bin/amigo/term_details?term=GO:0000373
cellular lipid catabolic process	Gene Ontology	GO:0044242	23	240	0.00487127257071	0.152270338138	UN032876|UN079066|UN069037|UN027935|UN075347|UN009480|UN018511|UN045679|UN008234|UN078119|UN066943|UN064095|UN024464|UN009285|UN055865|UN017769|UN081630|UN001551|UN089262|UN004133|UN058720|UN063116|UN019372	http://amigo.geneontology.org/cgi-bin/amigo/term_details?term=GO:0044242
organic cyclic compound catabolic process	Gene Ontology	GO:1901361	30	343	0.0050200465671	0.152270338138	UN011159|UN046959|UN028022|UN029264|UN032876|UN079066|UN021868|UN043756|UN090667|UN031492|UN094439|UN030015|UN078767|UN022829|UN064095|UN012414|UN055336|UN005710|UN015955|UN073026|UN055865|UN057333|UN077527|UN016398|UN003450|UN043046|UN089262|UN047894|UN014111|UN054277	http://amigo.geneontology.org/cgi-bin/amigo/term_details?term=GO:1901361
rRNA processing	Gene Ontology	GO:0006364	27	299	0.0051065994606	0.152270338138	UN073050|UN010638|UN004485|UN048196|UN046742|UN030561|UN045756|UN014949|UN005028|UN070986|UN023732|UN004663|UN004473|UN012585|UN041147|UN011812|UN042235|UN023301|UN017875|UN005710|UN017995|UN053406|UN046469|UN091495|UN074317|UN018208|UN044935	http://amigo.geneontology.org/cgi-bin/amigo/term_details?term=GO:0006364
cellular nitrogen compound metabolic process	Gene Ontology	GO:0034641	311	5242	0.00512730892502	0.152270338138	UN013405|UN016594|UN016184|UN014111|UN021867|UN027953|UN002125|UN021868|UN070653|UN010631|UN002687|UN076700|UN006796|UN048260|UN013162|UN029264|UN031492|UN072096|UN003680|UN101571|UN046742|UN075099|UN005451|UN020248|UN035061|UN074061|UN023051|UN053478|UN018791|UN030015|UN010136|UN024150|UN075626|UN046222|UN031599|UN001660|UN004663|UN004473|UN011362|UN012414|UN007859|UN011475|UN009640|UN012413|UN0…	http://amigo.geneontology.org/cgi-bin/amigo/term_details?term=GO:0034641
organelle subcompartment	Gene Ontology	GO:0031984	37	450	0.00514111752485	0.152270338138	UN015581|UN083148|UN015494|UN024130|UN036264|UN010412|UN083246|UN012587|UN075264|UN046742|UN098463|UN087689|UN005028|UN085656|UN059243|UN004473|UN014682|UN013271|UN004045|UN095909|UN094595|UN042235|UN023301|UN048260|UN075099|UN043046|UN011812|UN030827|UN022087|UN017480|UN047087|UN020568|UN074317|UN016552|UN044935|UN065166|UN007380	http://amigo.geneontology.org/cgi-bin/amigo/term_details?term=GO:0031984
fatty acid beta-oxidation	Gene Ontology	GO:0006635	17	158	0.00515836398919	0.152270338138	UN063116|UN009480|UN018511|UN045679|UN032876|UN024464|UN069037|UN027935|UN078119|UN066943|UN081630|UN001551|UN017769|UN058720|UN019372|UN004133|UN075347	http://amigo.geneontology.org/cgi-bin/amigo/term_details?term=GO:0006635
condensin complex	Gene Ontology	GO:0000796	3	5	0.00527990050461	0.152270338138	UN007859|UN023620|UN078247	http://amigo.geneontology.org/cgi-bin/amigo/term_details?term=GO:0000796
amidase activity	Gene Ontology	GO:0004040	3	5	0.00527990050461	0.152270338138	UN081630|UN026254|UN075347	http://amigo.geneontology.org/cgi-bin/amigo/term_details?term=GO:0004040
miRNA binding	Gene Ontology	GO:0035198	3	5	0.00527990050461	0.152270338138	UN046959|UN052277|UN068901	http://amigo.geneontology.org/cgi-bin/amigo/term_details?term=GO:0035198
transpiration	Gene Ontology	GO:0010148	3	5	0.00527990050461	0.152270338138	UN016158|UN010276|UN022042	http://amigo.geneontology.org/cgi-bin/amigo/term_details?term=GO:0010148
mitotic chromosome condensation	Gene Ontology	GO:0007076	3	5	0.00527990050461	0.152270338138	UN007859|UN023620|UN078247	http://amigo.geneontology.org/cgi-bin/amigo/term_details?term=GO:0007076
oxidoreductase activity, acting on iron-sulfur proteins as donors, NAD or NADP as acceptor	Gene Ontology	GO:0016731	3	5	0.00527990050461	0.152270338138	UN042235|UN050600|UN044935	http://amigo.geneontology.org/cgi-bin/amigo/term_details?term=GO:0016731
indole-containing compound biosynthetic process	Gene Ontology	GO:0042435	15	133	0.00563793355154	0.160818269005	UN066615|UN010631|UN014111|UN029264|UN089262|UN012414|UN055865|UN023051|UN093064|UN057333|UN014323|UN055336|UN064095|UN079066|UN026254	http://amigo.geneontology.org/cgi-bin/amigo/term_details?term=GO:0042435
single-organism carbohydrate metabolic process	Gene Ontology	GO:0044723	99	1479	0.00605566037707	0.167966670025	UN045833|UN064212|UN029728|UN018967|UN101571|UN063424|UN053478|UN078767|UN000095|UN020122|UN060318|UN036760|UN088962|UN042052|UN017420|UN002503|UN014803|UN071992|UN011075|UN061447|UN050011|UN023225|UN014460|UN075099|UN014464|UN051975|UN088648|UN078001|UN060039|UN015848|UN020139|UN019372|UN079309|UN017942|UN093756|UN024187|UN071851|UN008474|UN053695|UN087689|UN067307|UN046163|UN008950|UN043574|UN0…	http://amigo.geneontology.org/cgi-bin/amigo/term_details?term=GO:0044723
serine-type peptidase activity	Gene Ontology	GO:0008236	18	175	0.00621848744255	0.167966670025	UN033600|UN014655|UN062047|UN095909|UN013427|UN076466|UN045031|UN047087|UN016482|UN004831|UN016182|UN016552|UN060527|UN059672|UN048260|UN025249|UN017151|UN074953	http://amigo.geneontology.org/cgi-bin/amigo/term_details?term=GO:0008236
serine hydrolase activity	Gene Ontology	GO:0017171	18	175	0.00621848744255	0.167966670025	UN033600|UN014655|UN062047|UN095909|UN013427|UN076466|UN045031|UN047087|UN016482|UN004831|UN016182|UN016552|UN060527|UN059672|UN048260|UN025249|UN017151|UN074953	http://amigo.geneontology.org/cgi-bin/amigo/term_details?term=GO:0017171
protein sumoylation	Gene Ontology	GO:0016925	5	20	0.0062517952432	0.167966670025	UN075620|UN011093|UN038305|UN029330|UN022546	http://amigo.geneontology.org/cgi-bin/amigo/term_details?term=GO:0016925
cofactor metabolic process	Gene Ontology	GO:0051186	46	598	0.00626024501758	0.167966670025	UN072527|UN066615|UN028022|UN073050|UN031599|UN010458|UN010412|UN002656|UN031492|UN015955|UN078767|UN063424|UN098463|UN030015|UN014949|UN087689|UN005028|UN024150|UN016184|UN046222|UN059243|UN016015|UN004663|UN004473|UN014682|UN009285|UN050600|UN013271|UN044672|UN007325|UN017151|UN042235|UN023301|UN017875|UN060490|UN020635|UN075099|UN021736|UN043046|UN017224|UN011812|UN046469|UN027248|UN074317|UN0…	http://amigo.geneontology.org/cgi-bin/amigo/term_details?term=GO:0051186
aromatic amino acid family catabolic process	Gene Ontology	GO:0009074	11	84	0.0062637227291	0.167966670025	UN012414|UN014111|UN029264|UN089262|UN055865|UN079066|UN021868|UN057333|UN047894|UN064095|UN055336	http://amigo.geneontology.org/cgi-bin/amigo/term_details?term=GO:0009074
indoleacetic acid biosynthetic process	Gene Ontology	GO:0009684	13	109	0.00633809460369	0.168483088726	UN066615|UN010631|UN014111|UN029264|UN089262|UN012414|UN055865|UN079066|UN057333|UN014323|UN064095|UN055336|UN026254	http://amigo.geneontology.org/cgi-bin/amigo/term_details?term=GO:0009684
fatty acid oxidation	Gene Ontology	GO:0019395	17	162	0.00644336998082	0.169805017512	UN063116|UN009480|UN018511|UN045679|UN032876|UN024464|UN069037|UN027935|UN078119|UN066943|UN081630|UN001551|UN017769|UN058720|UN019372|UN004133|UN075347	http://amigo.geneontology.org/cgi-bin/amigo/term_details?term=GO:0019395
cellular amino acid catabolic process	Gene Ontology	GO:0009063	18	176	0.00655159826129	0.171181503289	UN072527|UN066615|UN014111|UN029264|UN089262|UN012414|UN055865|UN079066|UN021868|UN057333|UN047894|UN093371|UN005028|UN064095|UN055336|UN083246|UN079232|UN004663	http://amigo.geneontology.org/cgi-bin/amigo/term_details?term=GO:0009063
proteolysis	Gene Ontology	GO:0006508	72	1027	0.00670173536984	0.173620381573	UN011159|UN016182|UN043756|UN015581|UN068427|UN013427|UN024464|UN027935|UN076466|UN004831|UN012707|UN064761|UN030912|UN060527|UN053156|UN059672|UN035174|UN063116|UN039230|UN046642|UN076448|UN017880|UN022546|UN006756|UN005826|UN014655|UN009328|UN079232|UN095909|UN078119|UN066943|UN046266|UN093371|UN048165|UN048196|UN077305|UN098090|UN019707|UN074953|UN017937|UN030217|UN033600|UN000083|UN016482|UN0…	http://amigo.geneontology.org/cgi-bin/amigo/term_details?term=GO:0006508
indoleacetic acid metabolic process	Gene Ontology	GO:0009683	13	110	0.0067802599556	0.174178610792	UN066615|UN010631|UN014111|UN029264|UN089262|UN012414|UN055865|UN079066|UN057333|UN014323|UN064095|UN055336|UN026254	http://amigo.geneontology.org/cgi-bin/amigo/term_details?term=GO:0009683
glucuronosyltransferase activity	Gene Ontology	GO:0015020	5	21	0.0074363059076	0.187960140015	UN043574|UN088962|UN003245|UN079309|UN008474	http://amigo.geneontology.org/cgi-bin/amigo/term_details?term=GO:0015020
organonitrogen compound biosynthetic process	Gene Ontology	GO:1901566	73	1049	0.00743970459335	0.187960140015	UN011159|UN066615|UN010631|UN014111|UN014116|UN050600|UN012414|UN004782|UN079066|UN076169|UN016281|UN004106|UN014323|UN099790|UN007376|UN017942|UN032050|UN014153|UN047925|UN020635|UN083246|UN029264|UN026254|UN075264|UN029113|UN101571|UN046320|UN046742|UN063424|UN089262|UN021736|UN093064|UN059090|UN016015|UN055865|UN089182|UN005028|UN064095|UN018967|UN055336|UN012587|UN046222|UN059243|UN004663|UN0…	http://amigo.geneontology.org/cgi-bin/amigo/term_details?term=GO:1901566
organonitrogen compound catabolic process	Gene Ontology	GO:1901565	29	339	0.00751284947999	0.188252302134	UN072527|UN066615|UN028022|UN029264|UN001000|UN079066|UN021868|UN014111|UN083246|UN079232|UN015955|UN078767|UN031492|UN011159|UN030015|UN005028|UN064095|UN055336|UN004663|UN012414|UN073026|UN055865|UN057333|UN003450|UN043046|UN089262|UN047894|UN093371|UN054277	http://amigo.geneontology.org/cgi-bin/amigo/term_details?term=GO:1901565
UMP biosynthetic process	Gene Ontology	GO:0006222	4	13	0.00785393020155	0.189050902568	UN004106|UN045244|UN076169|UN018791	http://amigo.geneontology.org/cgi-bin/amigo/term_details?term=GO:0006222
pyrimidine ribonucleoside monophosphate metabolic process	Gene Ontology	GO:0009173	4	13	0.00785393020155	0.189050902568	UN004106|UN045244|UN076169|UN018791	http://amigo.geneontology.org/cgi-bin/amigo/term_details?term=GO:0009173
pyrimidine ribonucleoside monophosphate biosynthetic process	Gene Ontology	GO:0009174	4	13	0.00785393020155	0.189050902568	UN004106|UN045244|UN076169|UN018791	http://amigo.geneontology.org/cgi-bin/amigo/term_details?term=GO:0009174
3-chloroallyl aldehyde dehydrogenase activity	Gene Ontology	GO:0004028	4	13	0.00785393020155	0.189050902568	UN030015|UN029302|UN023949|UN025974	http://amigo.geneontology.org/cgi-bin/amigo/term_details?term=GO:0004028
UMP metabolic process	Gene Ontology	GO:0046049	4	13	0.00785393020155	0.189050902568	UN004106|UN045244|UN076169|UN018791	http://amigo.geneontology.org/cgi-bin/amigo/term_details?term=GO:0046049
microbody part	Gene Ontology	GO:0044438	7	41	0.00798376940479	0.189196767988	UN073215|UN016218|UN012317|UN072996|UN054227|UN024187|UN018511	http://amigo.geneontology.org/cgi-bin/amigo/term_details?term=GO:0044438
peroxisomal part	Gene Ontology	GO:0044439	7	41	0.00798376940479	0.189196767988	UN073215|UN016218|UN012317|UN072996|UN054227|UN024187|UN018511	http://amigo.geneontology.org/cgi-bin/amigo/term_details?term=GO:0044439
protein N-linked glycosylation	Gene Ontology	GO:0006487	12	100	0.00816195479721	0.19193150627	UN002209|UN009184|UN049250|UN081630|UN011713|UN075347|UN003918|UN023225|UN068825|UN015650|UN050304|UN024171	http://amigo.geneontology.org/cgi-bin/amigo/term_details?term=GO:0006487
carbohydrate derivative catabolic process	Gene Ontology	GO:1901136	24	267	0.00831317855897	0.193995319502	UN072527|UN073050|UN031599|UN010412|UN003450|UN063424|UN098463|UN087689|UN005028|UN016184|UN004663|UN004473|UN009285|UN013271|UN073026|UN014949|UN042235|UN023301|UN060490|UN075099|UN021736|UN011812|UN074317|UN044935	http://amigo.geneontology.org/cgi-bin/amigo/term_details?term=GO:1901136
chloroplast envelope	Gene Ontology	GO:0009941	45	594	0.00861547258452	0.19952651281	UN061171|UN015581|UN073050|UN005128|UN017942|UN032050|UN010412|UN083246|UN048196|UN031492|UN075264|UN046742|UN047195|UN100783|UN098463|UN016015|UN019415|UN100688|UN070986|UN010933|UN010978|UN048787|UN047059|UN004473|UN014682|UN024130|UN012587|UN095909|UN003639|UN002726|UN077305|UN010458|UN011812|UN053406|UN097456|UN089479|UN000191|UN000069|UN008547|UN074317|UN018208|UN075745|UN084578|UN062047|UN0…	http://amigo.geneontology.org/cgi-bin/amigo/term_details?term=GO:0009941
protein phosphatase regulator activity	Gene Ontology	GO:0019888	5	22	0.0087684435447	0.201103595622	UN014734|UN101396|UN012707|UN081869|UN059917	http://amigo.geneontology.org/cgi-bin/amigo/term_details?term=GO:0019888
plastid envelope	Gene Ontology	GO:0009526	46	611	0.00881513961838	0.201103595622	UN061171|UN015581|UN073050|UN005128|UN017942|UN032050|UN010412|UN083246|UN048196|UN031492|UN075264|UN046742|UN047195|UN100783|UN098463|UN016015|UN019415|UN100688|UN070986|UN010933|UN010978|UN048787|UN047059|UN004473|UN014682|UN024130|UN012587|UN095909|UN003639|UN002726|UN077305|UN036440|UN010458|UN011812|UN053406|UN097456|UN089479|UN000191|UN000069|UN008547|UN074317|UN018208|UN075745|UN084578|UN0…	http://amigo.geneontology.org/cgi-bin/amigo/term_details?term=GO:0009526
response to cadmium ion	Gene Ontology	GO:0046686	36	453	0.00914538553278	0.20709217462	UN081502|UN034332|UN028480|UN027935|UN074296|UN018967|UN017942|UN032050|UN047925|UN036269|UN083246|UN024187|UN018783|UN000459|UN075099|UN038691|UN000083|UN019203|UN040349|UN008950|UN074282|UN061447|UN046057|UN021736|UN024355|UN020391|UN101396|UN027248|UN031599|UN000095|UN074077|UN084578|UN049138|UN041588|UN051395|UN004133	http://amigo.geneontology.org/cgi-bin/amigo/term_details?term=GO:0046686
RNA binding	Gene Ontology	GO:0003723	65	928	0.00967927259355	0.215341818741	UN046959|UN016594|UN013380|UN076700|UN073050|UN053118|UN036373|UN045756|UN005090|UN048491|UN038860|UN040349|UN054426|UN047925|UN005252|UN068901|UN052277|UN023536|UN098785|UN092071|UN035061|UN005710|UN053478|UN032180|UN022829|UN022146|UN002125|UN070986|UN080564|UN097456|UN074282|UN079601|UN101088|UN024130|UN009640|UN012585|UN008950|UN074919|UN007240|UN041588|UN022049|UN046742|UN011771|UN048268|UN0…	http://amigo.geneontology.org/cgi-bin/amigo/term_details?term=GO:0003723
aldehyde dehydrogenase (NAD) activity	Gene Ontology	GO:0004029	4	14	0.00971597404689	0.215341818741	UN030015|UN029302|UN023949|UN025974	http://amigo.geneontology.org/cgi-bin/amigo/term_details?term=GO:0004029
auxin metabolic process	Gene Ontology	GO:0009850	16	156	0.00972102420223	0.215341818741	UN066615|UN010631|UN014111|UN029264|UN089262|UN012414|UN055865|UN023051|UN093064|UN057333|UN014323|UN055336|UN064095|UN079066|UN057579|UN026254	http://amigo.geneontology.org/cgi-bin/amigo/term_details?term=GO:0009850
exopeptidase activity	Gene Ontology	GO:0008238	12	103	0.00998889383029	0.219683801721	UN014655|UN013427|UN076466|UN045031|UN016482|UN004831|UN060527|UN075930|UN059672|UN025249|UN007237|UN074953	http://amigo.geneontology.org/cgi-bin/amigo/term_details?term=GO:0008238
macromolecule modification	Gene Ontology	GO:0043412	194	3194	0.0102342081763	0.220863085884	UN032772|UN064212|UN094584|UN007024|UN029330|UN043756|UN056059|UN006796|UN100135|UN072096|UN003680|UN021867|UN075347|UN019975|UN053478|UN022867|UN075620|UN014464|UN040412|UN028065|UN001137|UN017937|UN017420|UN012413|UN100917|UN036255|UN003690|UN023225|UN048260|UN067307|UN071069|UN044081|UN008009|UN045244|UN012817|UN020443|UN003271|UN020568|UN085722|UN078001|UN065109|UN016552|UN082154|UN071213|UN0…	http://amigo.geneontology.org/cgi-bin/amigo/term_details?term=GO:0043412
phosphatase regulator activity	Gene Ontology	GO:0019208	5	23	0.0102565858611	0.220863085884	UN014734|UN101396|UN012707|UN081869|UN059917	http://amigo.geneontology.org/cgi-bin/amigo/term_details?term=GO:0019208
nucleotide metabolic process	Gene Ontology	GO:0009117	46	617	0.0102592601228	0.220863085884	UN072527|UN066615|UN073050|UN021867|UN005128|UN076169|UN009765|UN099790|UN060490|UN031599|UN032050|UN014153|UN047925|UN063424|UN098463|UN014949|UN087689|UN005028|UN024150|UN016184|UN004663|UN004473|UN011362|UN009285|UN007815|UN013271|UN064492|UN017059|UN007325|UN036255|UN042235|UN023301|UN014233|UN075099|UN021736|UN018791|UN024355|UN052508|UN004106|UN011812|UN045244|UN074317|UN044935|UN084578|UN0…	http://amigo.geneontology.org/cgi-bin/amigo/term_details?term=GO:0009117
glycolytic process	Gene Ontology	GO:0006096	20	214	0.0104275342223	0.221767006418	UN031599|UN061447|UN008950|UN074077|UN000083|UN027935|UN008198|UN074296|UN017942|UN032050|UN000095|UN084578|UN047925|UN018967|UN024187|UN051395|UN075099|UN021736|UN004133|UN000459	http://amigo.geneontology.org/cgi-bin/amigo/term_details?term=GO:0006096
negative regulation of cell growth	Gene Ontology	GO:0030308	3	7	0.0105188799249	0.221767006418	UN044229|UN051395|UN074077	http://amigo.geneontology.org/cgi-bin/amigo/term_details?term=GO:0030308
chromosome condensation	Gene Ontology	GO:0030261	3	7	0.0105188799249	0.221767006418	UN007859|UN023620|UN078247	http://amigo.geneontology.org/cgi-bin/amigo/term_details?term=GO:0030261
posttranscriptional regulation of gene expression	Gene Ontology	GO:0010608	28	334	0.0107426460663	0.223611540631	UN046959|UN076700|UN010638|UN015441|UN015787|UN044672|UN013894|UN076448|UN012413|UN078247|UN022867|UN070986|UN023732|UN009640|UN016747|UN017151|UN078181|UN011771|UN002045|UN101088|UN034362|UN052277|UN012937|UN011754|UN066874|UN074255|UN018208|UN014917	http://amigo.geneontology.org/cgi-bin/amigo/term_details?term=GO:0010608
nucleoside phosphate metabolic process	Gene Ontology	GO:0006753	46	619	0.0107821777497	0.223611540631	UN072527|UN066615|UN073050|UN021867|UN005128|UN076169|UN009765|UN099790|UN060490|UN031599|UN032050|UN014153|UN047925|UN063424|UN098463|UN014949|UN087689|UN005028|UN024150|UN016184|UN004663|UN004473|UN011362|UN009285|UN007815|UN013271|UN064492|UN017059|UN007325|UN036255|UN042235|UN023301|UN014233|UN075099|UN021736|UN018791|UN024355|UN052508|UN004106|UN011812|UN045244|UN074317|UN044935|UN084578|UN0…	http://amigo.geneontology.org/cgi-bin/amigo/term_details?term=GO:0006753
serine-type exopeptidase activity	Gene Ontology	GO:0070008	8	55	0.0108258122386	0.223611540631	UN014655|UN013427|UN045031|UN016482|UN004831|UN060527|UN059672|UN074953	http://amigo.geneontology.org/cgi-bin/amigo/term_details?term=GO:0070008
alpha-amino acid catabolic process	Gene Ontology	GO:1901606	17	173	0.0113499867789	0.231312730554	UN072527|UN066615|UN014111|UN029264|UN089262|UN012414|UN055865|UN079066|UN021868|UN057333|UN047894|UN005028|UN064095|UN055336|UN083246|UN079232|UN004663	http://amigo.geneontology.org/cgi-bin/amigo/term_details?term=GO:1901606
lipid oxidation	Gene Ontology	GO:0034440	17	173	0.0113499867789	0.231312730554	UN063116|UN009480|UN018511|UN045679|UN032876|UN024464|UN069037|UN027935|UN078119|UN066943|UN081630|UN001551|UN017769|UN058720|UN019372|UN004133|UN075347	http://amigo.geneontology.org/cgi-bin/amigo/term_details?term=GO:0034440
protein phosphatase type 2A regulator activity	Gene Ontology	GO:0008601	4	15	0.0118423027018	0.238602438265	UN014734|UN101396|UN081869|UN059917	http://amigo.geneontology.org/cgi-bin/amigo/term_details?term=GO:0008601
photosystem II assembly	Gene Ontology	GO:0010207	15	146	0.0118637784155	0.238602438265	UN023301|UN017995|UN013271|UN073050|UN083148|UN053406|UN046742|UN011812|UN042235|UN018208|UN044935|UN070986|UN002605|UN004663|UN004473	http://amigo.geneontology.org/cgi-bin/amigo/term_details?term=GO:0010207
gene silencing by miRNA	Gene Ontology	GO:0035195	13	119	0.0119520626234	0.238806898298	UN046959|UN044672|UN012413|UN078247|UN066874|UN010638|UN078181|UN022867|UN015787|UN034362|UN023732|UN076448|UN052277	http://amigo.geneontology.org/cgi-bin/amigo/term_details?term=GO:0035195
cellular hormone metabolic process	Gene Ontology	GO:0034754	17	175	0.0124965316971	0.24614431433	UN066615|UN010631|UN021209|UN029264|UN089262|UN012414|UN055865|UN079066|UN054846|UN057333|UN014323|UN014111|UN064095|UN055336|UN026254|UN083395|UN049655	http://amigo.geneontology.org/cgi-bin/amigo/term_details?term=GO:0034754
protein transmembrane transport	Gene Ontology	GO:0071806	16	161	0.0125560541282	0.24614431433	UN015149|UN045679|UN028419|UN032876|UN017769|UN069037|UN078119|UN066943|UN072996|UN081630|UN054227|UN001551|UN058720|UN012317|UN047059|UN075347	http://amigo.geneontology.org/cgi-bin/amigo/term_details?term=GO:0071806
aromatic amino acid family metabolic process	Gene Ontology	GO:0009072	21	233	0.0125608482288	0.24614431433	UN066615|UN010631|UN014111|UN014116|UN089262|UN029264|UN037268|UN055865|UN079066|UN021868|UN093064|UN057333|UN014323|UN047894|UN074317|UN072457|UN064095|UN012414|UN055336|UN005028|UN023051	http://amigo.geneontology.org/cgi-bin/amigo/term_details?term=GO:0009072
isopentenyl diphosphate biosynthetic process	Gene Ontology	GO:0009240	20	219	0.0129220030552	0.248520380846	UN066615|UN041588|UN044672|UN097456|UN006756|UN046469|UN017826|UN072612|UN014949|UN064761|UN074317|UN087689|UN004485|UN017875|UN062047|UN005128|UN005028|UN018605|UN003729|UN009285	http://amigo.geneontology.org/cgi-bin/amigo/term_details?term=GO:0009240
isopentenyl diphosphate metabolic process	Gene Ontology	GO:0046490	20	219	0.0129220030552	0.248520380846	UN066615|UN041588|UN044672|UN097456|UN006756|UN046469|UN017826|UN072612|UN014949|UN064761|UN074317|UN087689|UN004485|UN017875|UN062047|UN005128|UN005028|UN018605|UN003729|UN009285	http://amigo.geneontology.org/cgi-bin/amigo/term_details?term=GO:0046490
chlorophyll metabolic process	Gene Ontology	GO:0015994	18	190	0.0129259864424	0.248520380846	UN014682|UN016015|UN028022|UN063424|UN009285|UN046469|UN054277|UN015955|UN030015|UN074317|UN010458|UN005028|UN017875|UN078767|UN046222|UN059243|UN031492|UN043046	http://amigo.geneontology.org/cgi-bin/amigo/term_details?term=GO:0015994
oxidoreductase activity, acting on the CH-OH group of donors, NAD or NADP as acceptor	Gene Ontology	GO:0016616	17	176	0.0131029336989	0.250347926985	UN072527|UN020391|UN014116|UN100227|UN036198|UN053406|UN075745|UN030912|UN032050|UN002043|UN084578|UN016184|UN028480|UN044672|UN078785|UN048787|UN043046	http://amigo.geneontology.org/cgi-bin/amigo/term_details?term=GO:0016616
organophosphate metabolic process	Gene Ontology	GO:0019637	73	1080	0.013333112246	0.252301941845	UN072527|UN066615|UN073050|UN021867|UN024355|UN017826|UN076169|UN004299|UN064761|UN060490|UN031599|UN032050|UN004485|UN014153|UN047925|UN099790|UN006756|UN063424|UN072612|UN009765|UN098463|UN014949|UN087689|UN005028|UN024150|UN005128|UN052508|UN046163|UN097456|UN004663|UN004473|UN011362|UN009285|UN007815|UN013271|UN044672|UN085417|UN064492|UN017059|UN007325|UN016184|UN036255|UN011812|UN042235|UN0…	http://amigo.geneontology.org/cgi-bin/amigo/term_details?term=GO:0019637
energy derivation by oxidation of organic compounds	Gene Ontology	GO:0015980	13	121	0.013433271333	0.252301941845	UN020391|UN042052|UN053406|UN007325|UN028480|UN074296|UN027379|UN030912|UN011955|UN031599|UN021736|UN012497|UN020139	http://amigo.geneontology.org/cgi-bin/amigo/term_details?term=GO:0015980
protein metabolic process	Gene Ontology	GO:0019538	268	4569	0.0136891503212	0.252301941845	UN032772|UN011159|UN015581|UN064212|UN094584|UN007024|UN076466|UN029330|UN064761|UN043756|UN060527|UN056059|UN009946|UN100135|UN079232|UN010442|UN003680|UN021867|UN033600|UN075347|UN019975|UN018197|UN067307|UN053478|UN066943|UN022867|UN075620|UN016231|UN028065|UN031599|UN079601|UN017937|UN017420|UN009640|UN012413|UN061048|UN017151|UN100917|UN036255|UN014964|UN011771|UN003690|UN047320|UN023225|UN0…	http://amigo.geneontology.org/cgi-bin/amigo/term_details?term=GO:0019538
single-organism metabolic process	Gene Ontology	GO:0044710	377	6578	0.0137003217647	0.252301941845	UN021867|UN021868|UN004299|UN008650|UN079232|UN046742|UN063424|UN034863|UN053478|UN066943|UN029258|UN020122|UN036760|UN059243|UN071758|UN007859|UN013271|UN004045|UN007325|UN023949|UN061447|UN050011|UN023225|UN012497|UN003450|UN067307|UN051975|UN003896|UN003956|UN067640|UN072527|UN076165|UN012573|UN076169|UN079309|UN020628|UN083246|UN009480|UN073026|UN008474|UN075745|UN005028|UN046163|UN030217|UN0…	http://amigo.geneontology.org/cgi-bin/amigo/term_details?term=GO:0044710
water transport	Gene Ontology	GO:0006833	14	135	0.0137413535125	0.252301941845	UN022042|UN016158|UN000083|UN006634|UN031599|UN000095|UN074077|UN010276|UN018967|UN046788|UN051395|UN008271|UN021736|UN000459	http://amigo.geneontology.org/cgi-bin/amigo/term_details?term=GO:0006833
fluid transport	Gene Ontology	GO:0042044	14	135	0.0137413535125	0.252301941845	UN022042|UN016158|UN000083|UN006634|UN031599|UN000095|UN074077|UN010276|UN018967|UN046788|UN051395|UN008271|UN021736|UN000459	http://amigo.geneontology.org/cgi-bin/amigo/term_details?term=GO:0042044
organ boundary specification between lateral organs and the meristem	Gene Ontology	GO:0010199	3	8	0.0139479974392	0.252301941845	UN066874|UN012413|UN078181	http://amigo.geneontology.org/cgi-bin/amigo/term_details?term=GO:0010199
regulation of jasmonic acid mediated signaling pathway	Gene Ontology	GO:2000022	3	8	0.0139479974392	0.252301941845	UN066874|UN012413|UN078181	http://amigo.geneontology.org/cgi-bin/amigo/term_details?term=GO:2000022
inward rectifier potassium channel activity	Gene Ontology	GO:0005242	3	8	0.0139479974392	0.252301941845	UN015887|UN004299|UN071446	http://amigo.geneontology.org/cgi-bin/amigo/term_details?term=GO:0005242
alcohol dehydrogenase (NAD) activity	Gene Ontology	GO:0004022	4	16	0.0142451337557	0.254663005211	UN020391|UN078785|UN100227|UN028480	http://amigo.geneontology.org/cgi-bin/amigo/term_details?term=GO:0004022
thylakoid lumen	Gene Ontology	GO:0031977	10	83	0.0146070031146	0.259614003031	UN046742|UN013271|UN047087|UN023301|UN020568|UN015494|UN016552|UN087689|UN005028|UN048260	http://amigo.geneontology.org/cgi-bin/amigo/term_details?term=GO:0031977
single-organism carbohydrate catabolic process	Gene Ontology	GO:0044724	26	313	0.0149316893709	0.262020597132	UN027935|UN074296|UN031599|UN032050|UN047925|UN018967|UN024187|UN000459|UN000095|UN036760|UN008950|UN000083|UN061447|UN014460|UN075099|UN021736|UN017942|UN008547|UN073247|UN008198|UN074077|UN084578|UN051395|UN054270|UN004133|UN019372	http://amigo.geneontology.org/cgi-bin/amigo/term_details?term=GO:0044724
cytosol	Gene Ontology	GO:0005829	114	1802	0.0154786816122	0.268854145958	UN016491|UN028480|UN076466|UN012317|UN029330|UN024710|UN009946|UN063424|UN055701|UN075620|UN024150|UN020122|UN007835|UN006093|UN011475|UN012410|UN012413|UN037268|UN041147|UN023949|UN014964|UN011771|UN061447|UN016398|UN014460|UN003450|UN018791|UN018814|UN101396|UN027248|UN075930|UN067640|UN073262|UN019372|UN034332|UN077069|UN005128|UN012707|UN024130|UN083246|UN026254|UN008950|UN036872|UN042290|UN0…	http://amigo.geneontology.org/cgi-bin/amigo/term_details?term=GO:0005829
establishment of protein localization to organelle	Gene Ontology	GO:0072594	39	521	0.0159567935933	0.275592757145	UN002209|UN076700|UN032876|UN069037|UN010638|UN012317|UN004485|UN075347|UN052769|UN015650|UN045679|UN028419|UN030561|UN078119|UN066943|UN046266|UN054227|UN023732|UN073229|UN002374|UN009765|UN015149|UN012585|UN017769|UN003639|UN022049|UN003427|UN072996|UN081630|UN011713|UN001551|UN058720|UN024412|UN009184|UN020248|UN073802|UN047636|UN017452|UN019468	http://amigo.geneontology.org/cgi-bin/amigo/term_details?term=GO:0072594
production of miRNAs involved in gene silencing by miRNA	Gene Ontology	GO:0035196	12	111	0.0164162572258	0.281363677777	UN046959|UN012413|UN078247|UN066874|UN010638|UN078181|UN022867|UN015787|UN034362|UN023732|UN076448|UN052277	http://amigo.geneontology.org/cgi-bin/amigo/term_details?term=GO:0035196
ribose phosphate metabolic process	Gene Ontology	GO:0019693	33	426	0.0165700226964	0.281363677777	UN072527|UN073050|UN076169|UN009765|UN099790|UN060490|UN031599|UN014153|UN047925|UN063424|UN098463|UN087689|UN005028|UN016184|UN004663|UN004473|UN011362|UN009285|UN004106|UN013271|UN014949|UN042235|UN023301|UN014233|UN075099|UN021736|UN018791|UN024355|UN011812|UN045244|UN074317|UN044935|UN010412	http://amigo.geneontology.org/cgi-bin/amigo/term_details?term=GO:0019693
plastoglobule	Gene Ontology	GO:0010287	8	60	0.0167325009854	0.281363677777	UN015955|UN012587|UN098463|UN078767|UN010412|UN075099|UN075264|UN063588	http://amigo.geneontology.org/cgi-bin/amigo/term_details?term=GO:0010287
ligase activity, forming carbon-nitrogen bonds	Gene Ontology	GO:0016879	10	85	0.016762216867	0.281363677777	UN011362|UN004106|UN029668|UN085907|UN081630|UN075347|UN045244|UN026254|UN024355|UN072087	http://amigo.geneontology.org/cgi-bin/amigo/term_details?term=GO:0016879
nitrogen compound metabolic process	Gene Ontology	GO:0006807	330	5736	0.0167746701945	0.281363677777	UN013405|UN016594|UN016184|UN014111|UN014116|UN021867|UN027953|UN002125|UN021868|UN070653|UN010631|UN002687|UN076700|UN006796|UN048260|UN018967|UN029264|UN031492|UN072096|UN003680|UN101571|UN046742|UN075099|UN005451|UN020248|UN035061|UN074061|UN023051|UN053478|UN018791|UN030015|UN010136|UN024150|UN075626|UN005028|UN031599|UN001660|UN004663|UN004473|UN011362|UN012414|UN007859|UN011475|UN009640|UN0…	http://amigo.geneontology.org/cgi-bin/amigo/term_details?term=GO:0006807
pyrimidine nucleoside monophosphate metabolic process	Gene Ontology	GO:0009129	4	17	0.0169352033729	0.281363677777	UN004106|UN045244|UN076169|UN018791	http://amigo.geneontology.org/cgi-bin/amigo/term_details?term=GO:0009129
pyrimidine nucleoside monophosphate biosynthetic process	Gene Ontology	GO:0009130	4	17	0.0169352033729	0.281363677777	UN004106|UN045244|UN076169|UN018791	http://amigo.geneontology.org/cgi-bin/amigo/term_details?term=GO:0009130
chloroplast organization	Gene Ontology	GO:0009658	20	227	0.0178718974721	0.291532916762	UN061171|UN017995|UN047195|UN073050|UN022087|UN047188|UN014949|UN017186|UN041588|UN017106|UN083246|UN000191|UN004485|UN048196|UN060490|UN070986|UN018208|UN018605|UN008318|UN100688	http://amigo.geneontology.org/cgi-bin/amigo/term_details?term=GO:0009658
cyclic nucleotide binding	Gene Ontology	GO:0030551	5	27	0.0179229413952	0.291532916762	UN015825|UN015887|UN004299|UN099666|UN071446	http://amigo.geneontology.org/cgi-bin/amigo/term_details?term=GO:0030551
extrinsic component of organelle membrane	Gene Ontology	GO:0031312	3	9	0.0179363317665	0.291532916762	UN002656|UN017224|UN047195	http://amigo.geneontology.org/cgi-bin/amigo/term_details?term=GO:0031312
oxidoreductase activity, acting on the aldehyde or oxo group of donors, NAD or NADP as acceptor	Gene Ontology	GO:0016620	7	49	0.0180241155604	0.291532916762	UN016015|UN025974|UN005136|UN029302|UN023949|UN030015|UN031599	http://amigo.geneontology.org/cgi-bin/amigo/term_details?term=GO:0016620
serine-type carboxypeptidase activity	Gene Ontology	GO:0004185	7	49	0.0180241155604	0.291532916762	UN014655|UN013427|UN045031|UN016482|UN004831|UN059672|UN074953	http://amigo.geneontology.org/cgi-bin/amigo/term_details?term=GO:0004185
isopentenyl diphosphate biosynthetic process, methylerythritol 4-phosphate pathway	Gene Ontology	GO:0019288	19	213	0.0185048905154	0.297378775589	UN066615|UN041588|UN097456|UN006756|UN046469|UN017826|UN072612|UN014949|UN064761|UN074317|UN087689|UN004485|UN017875|UN062047|UN005128|UN005028|UN018605|UN003729|UN009285	http://amigo.geneontology.org/cgi-bin/amigo/term_details?term=GO:0019288
microbody membrane	Gene Ontology	GO:0031903	6	38	0.0186773715777	0.297378775589	UN073215|UN016218|UN012317|UN072996|UN054227|UN018511	http://amigo.geneontology.org/cgi-bin/amigo/term_details?term=GO:0031903
peroxisomal membrane	Gene Ontology	GO:0005778	6	38	0.0186773715777	0.297378775589	UN073215|UN016218|UN012317|UN072996|UN054227|UN018511	http://amigo.geneontology.org/cgi-bin/amigo/term_details?term=GO:0005778
amine catabolic process	Gene Ontology	GO:0009310	12	114	0.0194951789149	0.307199803829	UN012414|UN014111|UN029264|UN089262|UN001000|UN055865|UN079066|UN021868|UN057333|UN047894|UN064095|UN055336	http://amigo.geneontology.org/cgi-bin/amigo/term_details?term=GO:0009310
cellular biogenic amine catabolic process	Gene Ontology	GO:0042402	12	114	0.0194951789149	0.307199803829	UN012414|UN014111|UN029264|UN089262|UN001000|UN055865|UN079066|UN021868|UN057333|UN047894|UN064095|UN055336	http://amigo.geneontology.org/cgi-bin/amigo/term_details?term=GO:0042402
chloroplast fission	Gene Ontology	GO:0010020	4	18	0.0199217513871	0.312311764054	UN100688|UN061171|UN000191|UN047195	http://amigo.geneontology.org/cgi-bin/amigo/term_details?term=GO:0010020
cellular aromatic compound metabolic process	Gene Ontology	GO:0006725	317	5523	0.0205282238498	0.320177450555	UN013405|UN016594|UN016184|UN014111|UN014116|UN018831|UN027953|UN002125|UN021868|UN070653|UN010631|UN002687|UN076700|UN006796|UN048260|UN013162|UN029264|UN031492|UN072096|UN003680|UN021867|UN046742|UN075099|UN005451|UN020248|UN035061|UN074061|UN023051|UN053478|UN018791|UN030015|UN010136|UN024150|UN075626|UN005028|UN031599|UN001660|UN004663|UN004473|UN011362|UN012414|UN007859|UN011475|UN009640|UN0…	http://amigo.geneontology.org/cgi-bin/amigo/term_details?term=GO:0006725
porphyrin-containing compound metabolic process	Gene Ontology	GO:0006778	19	216	0.0208474831113	0.322513787943	UN014682|UN016015|UN028022|UN063424|UN020635|UN009285|UN046469|UN054277|UN015955|UN030015|UN074317|UN010458|UN005028|UN017875|UN078767|UN046222|UN059243|UN031492|UN043046	http://amigo.geneontology.org/cgi-bin/amigo/term_details?term=GO:0006778
intracellular organelle part	Gene Ontology	GO:0044446	244	4179	0.0208890186499	0.322513787943	UN015581|UN014116|UN004743|UN027953|UN017193|UN002174|UN076466|UN012317|UN076182|UN008650|UN024710|UN010265|UN002039|UN018967|UN031492|UN077305|UN085784|UN071913|UN046742|UN075099|UN028419|UN019415|UN078767|UN087689|UN060318|UN008301|UN005266|UN059243|UN010933|UN079601|UN007380|UN011362|UN007859|UN017420|UN009640|UN083764|UN014803|UN041147|UN022146|UN004299|UN074296|UN047188|UN061447|UN034362|UN0…	http://amigo.geneontology.org/cgi-bin/amigo/term_details?term=GO:0044446
monocarboxylic acid metabolic process	Gene Ontology	GO:0032787	93	1455	0.021122132424	0.324474164925	UN014111|UN014116|UN017143|UN064761|UN018967|UN046742|UN021736|UN066943|UN020122|UN004473|UN088962|UN012414|UN004045|UN037268|UN005128|UN071992|UN061447|UN075099|UN046469|UN003956|UN074317|UN044935|UN062047|UN058720|UN003729|UN019372|UN017826|UN017942|UN000095|UN024187|UN026254|UN009480|UN008474|UN087689|UN005028|UN018099|UN008950|UN014949|UN017769|UN000083|UN057333|UN001551|UN081630|UN089262|UN0…	http://amigo.geneontology.org/cgi-bin/amigo/term_details?term=GO:0032787
oxidoreductase activity, acting on CH-OH group of donors	Gene Ontology	GO:0016614	18	202	0.0216034299386	0.329683307596	UN072527|UN020391|UN014116|UN100227|UN036198|UN053406|UN075745|UN032050|UN030912|UN060677|UN002043|UN084578|UN016184|UN028480|UN044672|UN078785|UN048787|UN043046	http://amigo.geneontology.org/cgi-bin/amigo/term_details?term=GO:0016614
tetrapyrrole metabolic process	Gene Ontology	GO:0033013	19	217	0.0216769201265	0.329683307596	UN014682|UN016015|UN028022|UN063424|UN020635|UN009285|UN046469|UN054277|UN015955|UN030015|UN074317|UN010458|UN005028|UN017875|UN078767|UN046222|UN059243|UN031492|UN043046	http://amigo.geneontology.org/cgi-bin/amigo/term_details?term=GO:0033013
translation factor activity, nucleic acid binding	Gene Ontology	GO:0008135	16	173	0.0219944830459	0.332857102333	UN098785|UN073050|UN101088|UN092071|UN008950|UN074919|UN007240|UN041588|UN013380|UN021204|UN011771|UN081520|UN019468|UN015650|UN052277|UN079601	http://amigo.geneontology.org/cgi-bin/amigo/term_details?term=GO:0008135
regulation of defense response to fungus	Gene Ontology	GO:1900150	3	10	0.0224907383431	0.33869057692	UN066874|UN012413|UN078181	http://amigo.geneontology.org/cgi-bin/amigo/term_details?term=GO:1900150
plastid fission	Gene Ontology	GO:0043572	4	19	0.0232125231068	0.344168882258	UN100688|UN061171|UN000191|UN047195	http://amigo.geneontology.org/cgi-bin/amigo/term_details?term=GO:0043572
indolalkylamine biosynthetic process	Gene Ontology	GO:0046219	4	19	0.0232125231068	0.344168882258	UN010631|UN093064|UN023051|UN014323	http://amigo.geneontology.org/cgi-bin/amigo/term_details?term=GO:0046219
tryptophan biosynthetic process	Gene Ontology	GO:0000162	4	19	0.0232125231068	0.344168882258	UN010631|UN093064|UN023051|UN014323	http://amigo.geneontology.org/cgi-bin/amigo/term_details?term=GO:0000162
organelle part	Gene Ontology	GO:0044422	245	4211	0.0233836938223	0.344168882258	UN015581|UN014116|UN004743|UN027953|UN017193|UN002174|UN076466|UN012317|UN076182|UN008650|UN024710|UN010265|UN002039|UN018967|UN031492|UN077305|UN085784|UN071913|UN046742|UN075099|UN028419|UN019415|UN078767|UN087689|UN060318|UN008301|UN005266|UN059243|UN010933|UN079601|UN007380|UN011362|UN007859|UN017420|UN009640|UN083764|UN014803|UN041147|UN022146|UN004299|UN074296|UN047188|UN061447|UN034362|UN0…	http://amigo.geneontology.org/cgi-bin/amigo/term_details?term=GO:0044422
photosystem II	Gene Ontology	GO:0009523	7	52	0.0234174443931	0.344168882258	UN012587|UN083148|UN087689|UN005028|UN023301|UN059243|UN075264	http://amigo.geneontology.org/cgi-bin/amigo/term_details?term=GO:0009523
pyridoxal phosphate binding	Gene Ontology	GO:0030170	11	104	0.0239288406896	0.350002229608	UN010631|UN021876|UN022001|UN024464|UN093064|UN027248|UN014323|UN007376|UN001496|UN023051|UN063085	http://amigo.geneontology.org/cgi-bin/amigo/term_details?term=GO:0030170
cofactor binding	Gene Ontology	GO:0048037	34	456	0.0241176381755	0.350958378105	UN072527|UN010631|UN014116|UN024464|UN014323|UN031599|UN032050|UN036264|UN015787|UN007376|UN024187|UN001496|UN078785|UN100227|UN093064|UN022001|UN085656|UN016184|UN018099|UN024150|UN050600|UN021876|UN005136|UN060677|UN002043|UN020424|UN023051|UN048531|UN027248|UN030912|UN048433|UN084578|UN067640|UN063085	http://amigo.geneontology.org/cgi-bin/amigo/term_details?term=GO:0048037
protein localization to organelle	Gene Ontology	GO:0033365	39	538	0.0242238200132	0.350958378105	UN002209|UN076700|UN032876|UN069037|UN010638|UN012317|UN004485|UN075347|UN052769|UN015650|UN045679|UN028419|UN030561|UN078119|UN066943|UN046266|UN054227|UN023732|UN073229|UN002374|UN009765|UN015149|UN012585|UN017769|UN003639|UN022049|UN003427|UN072996|UN081630|UN011713|UN001551|UN058720|UN024412|UN009184|UN020248|UN073802|UN047636|UN017452|UN019468	http://amigo.geneontology.org/cgi-bin/amigo/term_details?term=GO:0033365
protein import	Gene Ontology	GO:0017038	22	266	0.0245030314325	0.353329090043	UN076700|UN032876|UN069037|UN010638|UN012317|UN075347|UN045679|UN028419|UN030561|UN078119|UN066943|UN054227|UN023732|UN009765|UN015149|UN017769|UN003639|UN072996|UN081630|UN001551|UN017452|UN058720	http://amigo.geneontology.org/cgi-bin/amigo/term_details?term=GO:0017038
cellular catabolic process	Gene Ontology	GO:0044248	103	1644	0.025116627325	0.359313104437	UN014111|UN021868|UN043756|UN018967|UN031492|UN022546|UN034863|UN066943|UN078767|UN016231|UN019372|UN004663|UN012414|UN017937|UN016398|UN023225|UN003450|UN055701|UN046959|UN031599|UN047894|UN093371|UN058720|UN011316|UN072527|UN028022|UN012707|UN061195|UN019707|UN083246|UN024187|UN009480|UN089262|UN079232|UN073026|UN005028|UN018099|UN030217|UN083551|UN017769|UN057333|UN002043|UN001551|UN036440|UN0…	http://amigo.geneontology.org/cgi-bin/amigo/term_details?term=GO:0044248
fertilization	Gene Ontology	GO:0009566	6	41	0.0251530926888	0.359313104437	UN072131|UN057333|UN017202|UN074077|UN058760|UN051395	http://amigo.geneontology.org/cgi-bin/amigo/term_details?term=GO:0009566
fatty acid catabolic process	Gene Ontology	GO:0009062	18	206	0.025313817546	0.359927163898	UN063116|UN009480|UN018511|UN045679|UN032876|UN024464|UN008234|UN027935|UN078119|UN066943|UN081630|UN001551|UN017769|UN058720|UN019372|UN069037|UN004133|UN075347	http://amigo.geneontology.org/cgi-bin/amigo/term_details?term=GO:0009062
voltage-gated potassium channel activity	Gene Ontology	GO:0005249	5	30	0.0256580258038	0.362178653099	UN015825|UN015887|UN004299|UN099666|UN071446	http://amigo.geneontology.org/cgi-bin/amigo/term_details?term=GO:0005249
glucose metabolic process	Gene Ontology	GO:0006006	21	252	0.0257091160361	0.362178653099	UN031599|UN075099|UN054270|UN004106|UN008950|UN074077|UN002043|UN027935|UN017942|UN008547|UN073247|UN032050|UN000095|UN084578|UN047925|UN077305|UN024187|UN051395|UN050304|UN014460|UN004133	http://amigo.geneontology.org/cgi-bin/amigo/term_details?term=GO:0006006
thylakoid part	Gene Ontology	GO:0044436	29	378	0.0259119018385	0.363360935414	UN015581|UN083148|UN015494|UN036264|UN010412|UN075264|UN046742|UN098463|UN087689|UN005028|UN085656|UN059243|UN004473|UN014682|UN013271|UN012587|UN095909|UN094595|UN042235|UN023301|UN048260|UN043046|UN011812|UN022087|UN047087|UN020568|UN016552|UN044935|UN065166	http://amigo.geneontology.org/cgi-bin/amigo/term_details?term=GO:0044436
establishment of protein localization to mitochondrion	Gene Ontology	GO:0072655	11	106	0.0267657790295	0.365420816093	UN002374|UN020248|UN012585|UN073802|UN003639|UN022049|UN046266|UN073229|UN019468|UN024412|UN023732	http://amigo.geneontology.org/cgi-bin/amigo/term_details?term=GO:0072655
protein targeting to mitochondrion	Gene Ontology	GO:0006626	11	106	0.0267657790295	0.365420816093	UN002374|UN020248|UN012585|UN073802|UN003639|UN022049|UN046266|UN073229|UN019468|UN024412|UN023732	http://amigo.geneontology.org/cgi-bin/amigo/term_details?term=GO:0006626
protein localization to mitochondrion	Gene Ontology	GO:0070585	11	106	0.0267657790295	0.365420816093	UN002374|UN020248|UN012585|UN073802|UN003639|UN022049|UN046266|UN073229|UN019468|UN024412|UN023732	http://amigo.geneontology.org/cgi-bin/amigo/term_details?term=GO:0070585
ATP-dependent peptidase activity	Gene Ontology	GO:0004176	4	20	0.0268137854117	0.365420816093	UN006756|UN015581|UN003729|UN064761	http://amigo.geneontology.org/cgi-bin/amigo/term_details?term=GO:0004176
production of siRNA involved in RNA interference	Gene Ontology	GO:0030422	12	120	0.0269137096117	0.365420816093	UN046959|UN012413|UN078247|UN066874|UN010638|UN078181|UN022867|UN015787|UN034362|UN023732|UN076448|UN052277	http://amigo.geneontology.org/cgi-bin/amigo/term_details?term=GO:0030422
Golgi organization	Gene Ontology	GO:0007030	16	178	0.0272193367566	0.365420816093	UN002209|UN050617|UN012587|UN000083|UN047636|UN012707|UN031599|UN000095|UN074077|UN081908|UN018967|UN044672|UN051395|UN017969|UN021736|UN000459	http://amigo.geneontology.org/cgi-bin/amigo/term_details?term=GO:0007030
cellular response to steroid hormone stimulus	Gene Ontology	GO:0071383	6	42	0.0276058531579	0.365420816093	UN032772|UN101420|UN074077|UN051395|UN015650|UN068180	http://amigo.geneontology.org/cgi-bin/amigo/term_details?term=GO:0071383
brassinosteroid mediated signaling pathway	Gene Ontology	GO:0009742	6	42	0.0276058531579	0.365420816093	UN032772|UN101420|UN074077|UN051395|UN015650|UN068180	http://amigo.geneontology.org/cgi-bin/amigo/term_details?term=GO:0009742
steroid hormone mediated signaling pathway	Gene Ontology	GO:0043401	6	42	0.0276058531579	0.365420816093	UN032772|UN101420|UN074077|UN051395|UN015650|UN068180	http://amigo.geneontology.org/cgi-bin/amigo/term_details?term=GO:0043401
response to steroid hormone	Gene Ontology	GO:0048545	6	42	0.0276058531579	0.365420816093	UN032772|UN101420|UN074077|UN051395|UN015650|UN068180	http://amigo.geneontology.org/cgi-bin/amigo/term_details?term=GO:0048545
isoleucine biosynthetic process	Gene Ontology	GO:0009097	3	11	0.0276127603917	0.365420816093	UN017942|UN032050|UN084578	http://amigo.geneontology.org/cgi-bin/amigo/term_details?term=GO:0009097
isoleucine metabolic process	Gene Ontology	GO:0006549	3	11	0.0276127603917	0.365420816093	UN017942|UN032050|UN084578	http://amigo.geneontology.org/cgi-bin/amigo/term_details?term=GO:0006549
oxidoreductase activity, acting on iron-sulfur proteins as donors	Gene Ontology	GO:0016730	3	11	0.0276127603917	0.365420816093	UN042235|UN050600|UN044935	http://amigo.geneontology.org/cgi-bin/amigo/term_details?term=GO:0016730
production of ta-siRNAs involved in RNA interference	Gene Ontology	GO:0010267	10	93	0.0277685827633	0.365898954773	UN046959|UN012413|UN078247|UN066874|UN078181|UN022867|UN015787|UN034362|UN052277|UN076448	http://amigo.geneontology.org/cgi-bin/amigo/term_details?term=GO:0010267
purine-containing compound metabolic process	Gene Ontology	GO:0072521	15	164	0.0280794678863	0.368407439178	UN011159|UN011362|UN045244|UN073026|UN005128|UN017059|UN071496|UN099790|UN046266|UN032050|UN084578|UN003450|UN021736|UN018791|UN024355	http://amigo.geneontology.org/cgi-bin/amigo/term_details?term=GO:0072521
voltage-gated cation channel activity	Gene Ontology	GO:0022843	5	31	0.0286436964095	0.374204187709	UN015825|UN015887|UN004299|UN099666|UN071446	http://amigo.geneontology.org/cgi-bin/amigo/term_details?term=GO:0022843
tRNA metabolic process	Gene Ontology	GO:0006399	15	165	0.0293099195756	0.381278400607	UN023536|UN005440|UN007815|UN017059|UN014949|UN074282|UN071496|UN019203|UN047188|UN046266|UN004485|UN038691|UN048196|UN000872|UN072087	http://amigo.geneontology.org/cgi-bin/amigo/term_details?term=GO:0006399
mRNA transport	Gene Ontology	GO:0051028	10	94	0.0294372003461	0.381311531602	UN009765|UN076700|UN027953|UN010638|UN022371|UN017452|UN003117|UN010903|UN040349|UN023732	http://amigo.geneontology.org/cgi-bin/amigo/term_details?term=GO:0051028
photosynthesis, light reaction	Gene Ontology	GO:0019684	22	272	0.0299207759063	0.384318537587	UN046887|UN083148|UN073050|UN075264|UN046742|UN070986|UN004663|UN004473|UN013271|UN012587|UN002605|UN011812|UN042235|UN023301|UN017875|UN048260|UN017995|UN053406|UN046469|UN047087|UN018208|UN044935	http://amigo.geneontology.org/cgi-bin/amigo/term_details?term=GO:0019684
macromolecule metabolic process	Gene Ontology	GO:0043170	469	8422	0.0301629074362	0.385011045639	UN013405|UN021867|UN007024|UN076466|UN056059|UN079232|UN015650|UN003680|UN046742|UN063424|UN020248|UN035061|UN034863|UN053478|UN066943|UN075620|UN075626|UN059240|UN001137|UN007859|UN011475|UN022146|UN100917|UN048268|UN050011|UN023225|UN048260|UN071069|UN027247|UN003896|UN020443|UN003271|UN020568|UN021204|UN016552|UN076165|UN053118|UN012573|UN079309|UN075083|UN048196|UN023536|UN075247|UN030561|UN0…	http://amigo.geneontology.org/cgi-bin/amigo/term_details?term=GO:0043170
posttranscriptional gene silencing by RNA	Gene Ontology	GO:0035194	15	166	0.0305795851038	0.385011045639	UN046959|UN044672|UN016747|UN012413|UN078247|UN066874|UN052277|UN010638|UN078181|UN022867|UN015787|UN034362|UN023732|UN076448|UN013894	http://amigo.geneontology.org/cgi-bin/amigo/term_details?term=GO:0035194
male meiosis	Gene Ontology	GO:0007140	4	21	0.0307303549676	0.385011045639	UN085290|UN036255|UN021867|UN064492	http://amigo.geneontology.org/cgi-bin/amigo/term_details?term=GO:0007140
pyrimidine ribonucleoside biosynthetic process	Gene Ontology	GO:0046132	4	21	0.0307303549676	0.385011045639	UN004106|UN045244|UN076169|UN018791	http://amigo.geneontology.org/cgi-bin/amigo/term_details?term=GO:0046132
pyrimidine nucleoside biosynthetic process	Gene Ontology	GO:0046134	4	21	0.0307303549676	0.385011045639	UN004106|UN045244|UN076169|UN018791	http://amigo.geneontology.org/cgi-bin/amigo/term_details?term=GO:0046134
regulation of membrane potential	Gene Ontology	GO:0042391	4	21	0.0307303549676	0.385011045639	UN015825|UN015887|UN099666|UN004299	http://amigo.geneontology.org/cgi-bin/amigo/term_details?term=GO:0042391
vacuole organization	Gene Ontology	GO:0007033	10	95	0.0311755071627	0.38899398121	UN002209|UN050617|UN009184|UN044672|UN047636|UN012707|UN061195|UN011713|UN028065|UN008547	http://amigo.geneontology.org/cgi-bin/amigo/term_details?term=GO:0007033
gluconeogenesis	Gene Ontology	GO:0006094	14	152	0.0315148140868	0.391629214078	UN004106|UN008950|UN002043|UN027935|UN031599|UN017942|UN032050|UN000095|UN084578|UN047925|UN077305|UN024187|UN050304|UN004133	http://amigo.geneontology.org/cgi-bin/amigo/term_details?term=GO:0006094
dsRNA fragmentation	Gene Ontology	GO:0031050	12	124	0.0328824825716	0.40058488579	UN046959|UN012413|UN078247|UN066874|UN010638|UN078181|UN022867|UN015787|UN034362|UN023732|UN076448|UN052277	http://amigo.geneontology.org/cgi-bin/amigo/term_details?term=GO:0031050
cellular response to dsRNA	Gene Ontology	GO:0071359	12	124	0.0328824825716	0.40058488579	UN046959|UN012413|UN078247|UN066874|UN010638|UN078181|UN022867|UN015787|UN034362|UN023732|UN076448|UN052277	http://amigo.geneontology.org/cgi-bin/amigo/term_details?term=GO:0071359
response to dsRNA	Gene Ontology	GO:0043331	12	124	0.0328824825716	0.40058488579	UN046959|UN012413|UN078247|UN066874|UN010638|UN078181|UN022867|UN015787|UN034362|UN023732|UN076448|UN052277	http://amigo.geneontology.org/cgi-bin/amigo/term_details?term=GO:0043331
production of small RNA involved in gene silencing by RNA	Gene Ontology	GO:0070918	12	124	0.0328824825716	0.40058488579	UN046959|UN012413|UN078247|UN066874|UN010638|UN078181|UN022867|UN015787|UN034362|UN023732|UN076448|UN052277	http://amigo.geneontology.org/cgi-bin/amigo/term_details?term=GO:0070918
organelle localization	Gene Ontology	GO:0051640	14	153	0.0329226898495	0.40058488579	UN017995|UN081337|UN073050|UN022087|UN014949|UN064752|UN003639|UN008763|UN001554|UN046266|UN018208|UN041588|UN070986|UN018605	http://amigo.geneontology.org/cgi-bin/amigo/term_details?term=GO:0051640
nucleobase-containing compound metabolic process	Gene Ontology	GO:0006139	274	4792	0.0331204345581	0.40058488579	UN013405|UN016594|UN016184|UN021867|UN027953|UN002125|UN002687|UN076700|UN006796|UN048260|UN013162|UN072096|UN003680|UN046742|UN075099|UN005451|UN020248|UN035061|UN074061|UN023051|UN053478|UN018791|UN022867|UN010136|UN024150|UN075626|UN046222|UN031599|UN001660|UN004663|UN004473|UN011362|UN007859|UN011475|UN009640|UN012413|UN041147|UN094984|UN022146|UN080095|UN036255|UN011075|UN048268|UN016398|UN0…	http://amigo.geneontology.org/cgi-bin/amigo/term_details?term=GO:0006139
cellular respiration	Gene Ontology	GO:0045333	11	110	0.0331527563314	0.40058488579	UN020391|UN053406|UN007325|UN028480|UN074296|UN027379|UN030912|UN011955|UN031599|UN021736|UN012497	http://amigo.geneontology.org/cgi-bin/amigo/term_details?term=GO:0045333
monocarboxylic acid catabolic process	Gene Ontology	GO:0072329	18	214	0.0341503177422	0.411013863535	UN063116|UN009480|UN018511|UN045679|UN032876|UN024464|UN008234|UN027935|UN078119|UN066943|UN081630|UN001551|UN017769|UN058720|UN019372|UN069037|UN004133|UN075347	http://amigo.geneontology.org/cgi-bin/amigo/term_details?term=GO:0072329
RNA interference	Gene Ontology	GO:0016246	14	154	0.0343755382448	0.41210204084	UN046959|UN016747|UN012413|UN078247|UN066874|UN052277|UN010638|UN078181|UN022867|UN015787|UN034362|UN023732|UN076448|UN013894	http://amigo.geneontology.org/cgi-bin/amigo/term_details?term=GO:0016246
carbohydrate metabolic process	Gene Ontology	GO:0005975	121	1992	0.0345644587727	0.412702514022	UN045833|UN064212|UN029728|UN016931|UN018967|UN101571|UN063424|UN053478|UN078767|UN020122|UN060318|UN036760|UN088962|UN042052|UN017420|UN002503|UN014803|UN071992|UN011075|UN061447|UN050011|UN023225|UN014460|UN075099|UN014464|UN051975|UN088648|UN046469|UN078001|UN060039|UN015848|UN020139|UN019372|UN008947|UN046887|UN079309|UN017942|UN000095|UN024187|UN018783|UN071851|UN008474|UN053695|UN072820|UN0…	http://amigo.geneontology.org/cgi-bin/amigo/term_details?term=GO:0005975
carboxypeptidase activity	Gene Ontology	GO:0004180	7	57	0.0347021334482	0.412702514022	UN014655|UN013427|UN045031|UN016482|UN004831|UN059672|UN074953	http://amigo.geneontology.org/cgi-bin/amigo/term_details?term=GO:0004180
threonine-type endopeptidase activity	Gene Ontology	GO:0004298	4	22	0.0349656366149	0.412702514022	UN027935|UN079232|UN063116|UN004133	http://amigo.geneontology.org/cgi-bin/amigo/term_details?term=GO:0004298
threonine-type peptidase activity	Gene Ontology	GO:0070003	4	22	0.0349656366149	0.412702514022	UN027935|UN079232|UN063116|UN004133	http://amigo.geneontology.org/cgi-bin/amigo/term_details?term=GO:0070003
pyrimidine nucleoside metabolic process	Gene Ontology	GO:0006213	5	33	0.0352504059804	0.412875444759	UN004106|UN003450|UN045244|UN076169|UN018791	http://amigo.geneontology.org/cgi-bin/amigo/term_details?term=GO:0006213
pyrimidine ribonucleoside metabolic process	Gene Ontology	GO:0046131	5	33	0.0352504059804	0.412875444759	UN004106|UN003450|UN045244|UN076169|UN018791	http://amigo.geneontology.org/cgi-bin/amigo/term_details?term=GO:0046131
hexose biosynthetic process	Gene Ontology	GO:0019319	14	155	0.0358740428434	0.415760772713	UN004106|UN008950|UN002043|UN027935|UN031599|UN017942|UN032050|UN000095|UN084578|UN047925|UN077305|UN024187|UN050304|UN004133	http://amigo.geneontology.org/cgi-bin/amigo/term_details?term=GO:0019319
cellular response to brassinosteroid stimulus	Gene Ontology	GO:0071367	6	45	0.0358919724149	0.415760772713	UN032772|UN101420|UN074077|UN051395|UN015650|UN068180	http://amigo.geneontology.org/cgi-bin/amigo/term_details?term=GO:0071367
DNA metabolic process	Gene Ontology	GO:0006259	52	776	0.0359047576042	0.415760772713	UN095939|UN021867|UN076165|UN029410|UN010638|UN022371|UN082154|UN015787|UN036269|UN013894|UN076448|UN022546|UN094439|UN040727|UN016747|UN078247|UN012537|UN094709|UN085290|UN075626|UN047390|UN098090|UN079601|UN007859|UN030217|UN012413|UN011538|UN036255|UN078181|UN075594|UN031952|UN057371|UN077527|UN010136|UN023327|UN034362|UN049985|UN064492|UN000327|UN017080|UN066874|UN038347|UN070129|UN085722|UN0…	http://amigo.geneontology.org/cgi-bin/amigo/term_details?term=GO:0006259
negative regulation of cell differentiation	Gene Ontology	GO:0045596	8	71	0.0372529965461	0.424178784754	UN001660|UN016747|UN010638|UN022371|UN052277|UN010903|UN023732|UN013894	http://amigo.geneontology.org/cgi-bin/amigo/term_details?term=GO:0045596
mRNA export from nucleus	Gene Ontology	GO:0006406	7	58	0.0373255129535	0.424178784754	UN009765|UN076700|UN010638|UN022371|UN017452|UN010903|UN023732	http://amigo.geneontology.org/cgi-bin/amigo/term_details?term=GO:0006406
chlorophyll catabolic process	Gene Ontology	GO:0015996	7	58	0.0373255129535	0.424178784754	UN015955|UN078767|UN028022|UN054277|UN030015|UN031492|UN043046	http://amigo.geneontology.org/cgi-bin/amigo/term_details?term=GO:0015996
amino acid activation	Gene Ontology	GO:0043038	7	58	0.0373255129535	0.424178784754	UN019203|UN017059|UN074282|UN005440|UN047188|UN038691|UN072087	http://amigo.geneontology.org/cgi-bin/amigo/term_details?term=GO:0043038
tRNA aminoacylation	Gene Ontology	GO:0043039	7	58	0.0373255129535	0.424178784754	UN019203|UN017059|UN074282|UN005440|UN047188|UN038691|UN072087	http://amigo.geneontology.org/cgi-bin/amigo/term_details?term=GO:0043039
monosaccharide metabolic process	Gene Ontology	GO:0005996	33	458	0.0379395573289	0.42797680737	UN054953|UN027935|UN017942|UN032050|UN047925|UN024187|UN009184|UN100207|UN008474|UN011550|UN020122|UN077305|UN046163|UN088962|UN004106|UN008950|UN071992|UN003245|UN011713|UN014460|UN075099|UN054270|UN006815|UN031599|UN008547|UN073247|UN000095|UN074077|UN084578|UN002043|UN051395|UN050304|UN004133	http://amigo.geneontology.org/cgi-bin/amigo/term_details?term=GO:0005996
cysteine-type peptidase activity	Gene Ontology	GO:0008234	12	127	0.0379397169765	0.42797680737	UN005826|UN048165|UN034027|UN000083|UN008235|UN014964|UN028065|UN043756|UN053156|UN016231|UN054270|UN075201	http://amigo.geneontology.org/cgi-bin/amigo/term_details?term=GO:0008234
sexual reproduction	Gene Ontology	GO:0019953	19	233	0.0386522170019	0.432819880494	UN072131|UN009765|UN098090|UN016747|UN010638|UN057333|UN010903|UN017202|UN038860|UN022371|UN004716|UN074077|UN058760|UN098221|UN051395|UN024255|UN076448|UN023732|UN013894	http://amigo.geneontology.org/cgi-bin/amigo/term_details?term=GO:0019953
cellular macromolecule metabolic process	Gene Ontology	GO:0044260	431	7756	0.0394461839361	0.434438995927	UN013405|UN021867|UN007024|UN056059|UN015650|UN003680|UN046742|UN063424|UN020248|UN035061|UN034863|UN053478|UN075620|UN075626|UN059240|UN001137|UN007859|UN011475|UN022146|UN100917|UN048268|UN050011|UN023225|UN048260|UN071069|UN027247|UN003896|UN020443|UN003271|UN020568|UN021204|UN016552|UN076165|UN053118|UN012573|UN079309|UN075083|UN048196|UN023536|UN075247|UN030561|UN008950|UN005028|UN080564|UN0…	http://amigo.geneontology.org/cgi-bin/amigo/term_details?term=GO:0044260
aminopeptidase activity	Gene Ontology	GO:0004177	4	23	0.0395216701923	0.434438995927	UN076466|UN025249|UN007237|UN075930	http://amigo.geneontology.org/cgi-bin/amigo/term_details?term=GO:0004177
phosphatidylinositol-4,5-bisphosphate 5-phosphatase activity	Gene Ontology	GO:0004439	3	13	0.0395431613552	0.434438995927	UN072039|UN051975|UN046163	http://amigo.geneontology.org/cgi-bin/amigo/term_details?term=GO:0004439
spermidine biosynthetic process	Gene Ontology	GO:0008295	3	13	0.0395431613552	0.434438995927	UN101571|UN005440|UN060253	http://amigo.geneontology.org/cgi-bin/amigo/term_details?term=GO:0008295
arginine biosynthetic process	Gene Ontology	GO:0006526	3	13	0.0395431613552	0.434438995927	UN007376|UN004106|UN045244	http://amigo.geneontology.org/cgi-bin/amigo/term_details?term=GO:0006526
ligase activity, forming carbon-oxygen bonds	Gene Ontology	GO:0016875	7	59	0.0400758249432	0.434438995927	UN019203|UN017059|UN074282|UN005440|UN047188|UN094251|UN038691	http://amigo.geneontology.org/cgi-bin/amigo/term_details?term=GO:0016875
pigment catabolic process	Gene Ontology	GO:0046149	7	59	0.0400758249432	0.434438995927	UN015955|UN078767|UN028022|UN054277|UN030015|UN031492|UN043046	http://amigo.geneontology.org/cgi-bin/amigo/term_details?term=GO:0046149
aminoacyl-tRNA ligase activity	Gene Ontology	GO:0004812	7	59	0.0400758249432	0.434438995927	UN019203|UN017059|UN074282|UN005440|UN047188|UN094251|UN038691	http://amigo.geneontology.org/cgi-bin/amigo/term_details?term=GO:0004812
ligase activity, forming aminoacyl-tRNA and related compounds	Gene Ontology	GO:0016876	7	59	0.0400758249432	0.434438995927	UN019203|UN017059|UN074282|UN005440|UN047188|UN094251|UN038691	http://amigo.geneontology.org/cgi-bin/amigo/term_details?term=GO:0016876
regulation of cell proliferation	Gene Ontology	GO:0042127	11	114	0.0405480147142	0.434615404106	UN045833|UN040727|UN012410|UN016747|UN034863|UN012573|UN016665|UN046973|UN094709|UN013894|UN049985	http://amigo.geneontology.org/cgi-bin/amigo/term_details?term=GO:0042127
posttranscriptional gene silencing	Gene Ontology	GO:0016441	15	173	0.0406175491165	0.434615404106	UN046959|UN044672|UN016747|UN012413|UN078247|UN066874|UN052277|UN010638|UN078181|UN022867|UN015787|UN034362|UN023732|UN076448|UN013894	http://amigo.geneontology.org/cgi-bin/amigo/term_details?term=GO:0016441
single-organism organelle organization	Gene Ontology	GO:1902589	76	1202	0.0406858894946	0.434615404106	UN002209|UN013380|UN073050|UN028065|UN076165|UN032876|UN012573|UN069037|UN015787|UN012317|UN001000|UN040333|UN024130|UN082154|UN034362|UN068832|UN064212|UN013894|UN076448|UN085290|UN018208|UN011754|UN098785|UN040727|UN045679|UN028419|UN078247|UN078119|UN066943|UN094709|UN054227|UN018967|UN070986|UN023732|UN098090|UN018210|UN007859|UN015149|UN010746|UN016747|UN010638|UN017769|UN015494|UN012413|UN0…	http://amigo.geneontology.org/cgi-bin/amigo/term_details?term=GO:1902589
cellular response to virus	Gene Ontology	GO:0098586	9	86	0.0407696946246	0.434615404106	UN012413|UN066874|UN078181|UN007797|UN022867|UN000191|UN015787|UN052277|UN076448	http://amigo.geneontology.org/cgi-bin/amigo/term_details?term=GO:0098586
hexose metabolic process	Gene Ontology	GO:0019318	22	282	0.0408910945111	0.434615404106	UN027935|UN031599|UN032050|UN047925|UN024187|UN011550|UN077305|UN004106|UN008950|UN002043|UN014460|UN075099|UN050304|UN017942|UN008547|UN073247|UN000095|UN074077|UN084578|UN051395|UN054270|UN004133	http://amigo.geneontology.org/cgi-bin/amigo/term_details?term=GO:0019318
organic cyclic compound metabolic process	Gene Ontology	GO:1901360	323	5738	0.041447967176	0.434615404106	UN013405|UN016594|UN016184|UN014111|UN014116|UN018831|UN027953|UN002125|UN021868|UN070653|UN010631|UN002687|UN076700|UN006796|UN048260|UN013162|UN029264|UN031492|UN072096|UN003680|UN021867|UN046742|UN075099|UN005451|UN020248|UN035061|UN074061|UN023051|UN053478|UN018791|UN030015|UN087689|UN010136|UN024150|UN075626|UN005028|UN031599|UN085784|UN001660|UN004663|UN004473|UN011362|UN012414|UN007859|UN0…	http://amigo.geneontology.org/cgi-bin/amigo/term_details?term=GO:1901360
ribosome biogenesis	Gene Ontology	GO:0042254	31	429	0.0417884325067	0.434615404106	UN073050|UN010638|UN004485|UN047925|UN048196|UN046742|UN030561|UN045756|UN014949|UN005028|UN070986|UN023732|UN004663|UN004473|UN012585|UN027148|UN041147|UN011812|UN042235|UN023301|UN017875|UN005710|UN017995|UN053406|UN046469|UN091495|UN017452|UN074317|UN018208|UN044935|UN055799	http://amigo.geneontology.org/cgi-bin/amigo/term_details?term=GO:0042254
response to redox state	Gene Ontology	GO:0051775	2	5	0.0417981448503	0.434615404106	UN031599|UN053406	http://amigo.geneontology.org/cgi-bin/amigo/term_details?term=GO:0051775
oxidoreductase activity, acting on a sulfur group of donors, oxygen as acceptor	Gene Ontology	GO:0016670	2	5	0.0417981448503	0.434615404106	UN071913|UN093371	http://amigo.geneontology.org/cgi-bin/amigo/term_details?term=GO:0016670
pyridoxine metabolic process	Gene Ontology	GO:0008614	2	5	0.0417981448503	0.434615404106	UN063424|UN024150	http://amigo.geneontology.org/cgi-bin/amigo/term_details?term=GO:0008614
germ cell nucleus	Gene Ontology	GO:0043073	2	5	0.0417981448503	0.434615404106	UN012537|UN098090	http://amigo.geneontology.org/cgi-bin/amigo/term_details?term=GO:0043073
pyridoxine biosynthetic process	Gene Ontology	GO:0008615	2	5	0.0417981448503	0.434615404106	UN063424|UN024150	http://amigo.geneontology.org/cgi-bin/amigo/term_details?term=GO:0008615
hydrolase activity	Gene Ontology	GO:0016787	183	3141	0.0419607520026	0.434827182617	UN015581|UN100650|UN002125|UN021868|UN016158|UN082113|UN064761|UN043756|UN060527|UN018967|UN054978|UN031492|UN033600|UN030468|UN016182|UN089842|UN076770|UN066943|UN082028|UN075025|UN016231|UN036760|UN081337|UN063588|UN070601|UN027080|UN004045|UN012413|UN073648|UN017151|UN008235|UN079232|UN014964|UN029330|UN011777|UN048260|UN014460|UN003450|UN017913|UN041668|UN004984|UN051975|UN063342|UN085722|UN0…	http://amigo.geneontology.org/cgi-bin/amigo/term_details?term=GO:0016787
ribonucleoside monophosphate biosynthetic process	Gene Ontology	GO:0009156	8	73	0.0422600296102	0.436449022022	UN011362|UN004106|UN045244|UN076169|UN099790|UN021736|UN018791|UN024355	http://amigo.geneontology.org/cgi-bin/amigo/term_details?term=GO:0009156
potassium channel activity	Gene Ontology	GO:0005267	5	35	0.0427236483765	0.436810010324	UN015825|UN015887|UN004299|UN099666|UN071446	http://amigo.geneontology.org/cgi-bin/amigo/term_details?term=GO:0005267
SCF ubiquitin ligase complex	Gene Ontology	GO:0019005	5	35	0.0427236483765	0.436810010324	UN098090|UN038305|UN019707|UN022546|UN007797	http://amigo.geneontology.org/cgi-bin/amigo/term_details?term=GO:0019005
galactosyltransferase activity	Gene Ontology	GO:0008378	5	35	0.0427236483765	0.436810010324	UN098599|UN073247|UN017420|UN093756|UN018210	http://amigo.geneontology.org/cgi-bin/amigo/term_details?term=GO:0008378
plasmodesma	Gene Ontology	GO:0009506	85	1368	0.0443796068311	0.446227398807	UN032772|UN014848|UN050617|UN071213|UN064212|UN016206|UN079066|UN004299|UN034643|UN081700|UN022574|UN000095|UN056059|UN092718|UN047320|UN061447|UN008271|UN018783|UN014169|UN082959|UN038962|UN009184|UN007080|UN053552|UN022484|UN087501|UN067049|UN055865|UN049071|UN064095|UN048782|UN036760|UN007024|UN046163|UN014448|UN007079|UN009285|UN016665|UN075590|UN007859|UN049138|UN008950|UN041147|UN017057|UN1…	http://amigo.geneontology.org/cgi-bin/amigo/term_details?term=GO:0009506
symplast	Gene Ontology	GO:0055044	85	1368	0.0443796068311	0.446227398807	UN032772|UN014848|UN050617|UN071213|UN064212|UN016206|UN079066|UN004299|UN034643|UN081700|UN022574|UN000095|UN056059|UN092718|UN047320|UN061447|UN008271|UN018783|UN014169|UN082959|UN038962|UN009184|UN007080|UN053552|UN022484|UN087501|UN067049|UN055865|UN049071|UN064095|UN048782|UN036760|UN007024|UN046163|UN014448|UN007079|UN009285|UN016665|UN075590|UN007859|UN049138|UN008950|UN041147|UN017057|UN1…	http://amigo.geneontology.org/cgi-bin/amigo/term_details?term=GO:0055044
transmembrane receptor protein tyrosine kinase signaling pathway	Gene Ontology	GO:0007169	11	116	0.0446432711741	0.446227398807	UN014848|UN064212|UN056257|UN020443|UN067049|UN090990|UN000604|UN001191|UN014395|UN095184|UN011650	http://amigo.geneontology.org/cgi-bin/amigo/term_details?term=GO:0007169
enzyme linked receptor protein signaling pathway	Gene Ontology	GO:0007167	11	116	0.0446432711741	0.446227398807	UN014848|UN064212|UN056257|UN020443|UN067049|UN090990|UN000604|UN001191|UN014395|UN095184|UN011650	http://amigo.geneontology.org/cgi-bin/amigo/term_details?term=GO:0007167
ubiquitin-like protein ligase binding	Gene Ontology	GO:0044389	39	566	0.0447832681044	0.446227398807	UN032772|UN014848|UN071213|UN064212|UN016206|UN029410|UN079066|UN034643|UN000604|UN056059|UN076448|UN082959|UN007080|UN053552|UN067049|UN064095|UN048782|UN007024|UN007079|UN055865|UN100917|UN090990|UN038962|UN001191|UN068825|UN047320|UN011650|UN085748|UN056257|UN017080|UN101420|UN020443|UN014448|UN022484|UN074077|UN004704|UN089262|UN051395|UN022574	http://amigo.geneontology.org/cgi-bin/amigo/term_details?term=GO:0044389
ubiquitin protein ligase binding	Gene Ontology	GO:0031625	39	566	0.0447832681044	0.446227398807	UN032772|UN014848|UN071213|UN064212|UN016206|UN029410|UN079066|UN034643|UN000604|UN056059|UN076448|UN082959|UN007080|UN053552|UN067049|UN064095|UN048782|UN007024|UN007079|UN055865|UN100917|UN090990|UN038962|UN001191|UN068825|UN047320|UN011650|UN085748|UN056257|UN017080|UN101420|UN020443|UN014448|UN022484|UN074077|UN004704|UN089262|UN051395|UN022574	http://amigo.geneontology.org/cgi-bin/amigo/term_details?term=GO:0031625
cell junction	Gene Ontology	GO:0030054	85	1369	0.0449574276374	0.446227398807	UN032772|UN014848|UN050617|UN071213|UN064212|UN016206|UN079066|UN004299|UN034643|UN081700|UN022574|UN000095|UN056059|UN092718|UN047320|UN061447|UN008271|UN018783|UN014169|UN082959|UN038962|UN009184|UN007080|UN053552|UN022484|UN087501|UN067049|UN055865|UN049071|UN064095|UN048782|UN036760|UN007024|UN046163|UN014448|UN007079|UN009285|UN016665|UN075590|UN007859|UN049138|UN008950|UN041147|UN017057|UN1…	http://amigo.geneontology.org/cgi-bin/amigo/term_details?term=GO:0030054
cell-cell junction	Gene Ontology	GO:0005911	85	1369	0.0449574276374	0.446227398807	UN032772|UN014848|UN050617|UN071213|UN064212|UN016206|UN079066|UN004299|UN034643|UN081700|UN022574|UN000095|UN056059|UN092718|UN047320|UN061447|UN008271|UN018783|UN014169|UN082959|UN038962|UN009184|UN007080|UN053552|UN022484|UN087501|UN067049|UN055865|UN049071|UN064095|UN048782|UN036760|UN007024|UN046163|UN014448|UN007079|UN009285|UN016665|UN075590|UN007859|UN049138|UN008950|UN041147|UN017057|UN1…	http://amigo.geneontology.org/cgi-bin/amigo/term_details?term=GO:0005911
phosphate-containing compound metabolic process	Gene Ontology	GO:0006796	153	2599	0.045096896173	0.446227398807	UN032772|UN064212|UN021867|UN007024|UN004299|UN064761|UN024710|UN056059|UN003680|UN046742|UN063424|UN019975|UN035768|UN078767|UN024150|UN004663|UN004473|UN011362|UN027080|UN013271|UN044672|UN007325|UN016665|UN036255|UN061447|UN012497|UN075099|UN018791|UN041668|UN052508|UN044081|UN051975|UN045244|UN046469|UN101396|UN078001|UN074317|UN093371|UN044935|UN062047|UN003729|UN019372|UN072527|UN071213|UN0…	http://amigo.geneontology.org/cgi-bin/amigo/term_details?term=GO:0006796
establishment of RNA localization	Gene Ontology	GO:0051236	10	102	0.0453963758682	0.446227398807	UN009765|UN076700|UN027953|UN010638|UN022371|UN017452|UN003117|UN010903|UN040349|UN023732	http://amigo.geneontology.org/cgi-bin/amigo/term_details?term=GO:0051236
RNA transport	Gene Ontology	GO:0050658	10	102	0.0453963758682	0.446227398807	UN009765|UN076700|UN027953|UN010638|UN022371|UN017452|UN003117|UN010903|UN040349|UN023732	http://amigo.geneontology.org/cgi-bin/amigo/term_details?term=GO:0050658
nucleic acid transport	Gene Ontology	GO:0050657	10	102	0.0453963758682	0.446227398807	UN009765|UN076700|UN027953|UN010638|UN022371|UN017452|UN003117|UN010903|UN040349|UN023732	http://amigo.geneontology.org/cgi-bin/amigo/term_details?term=GO:0050657
signaling receptor activity	Gene Ontology	GO:0038023	40	584	0.0457486403225	0.448248697006	UN032772|UN014848|UN071213|UN064212|UN016206|UN079066|UN034643|UN000604|UN056059|UN019707|UN089262|UN082959|UN007080|UN053552|UN019975|UN067049|UN064095|UN048782|UN007024|UN007079|UN055865|UN100917|UN090990|UN038962|UN001191|UN068825|UN047320|UN011650|UN044081|UN085748|UN056257|UN101420|UN020443|UN014448|UN022484|UN058107|UN074077|UN004704|UN051395|UN022574	http://amigo.geneontology.org/cgi-bin/amigo/term_details?term=GO:0038023
meristem maintenance	Gene Ontology	GO:0010073	21	270	0.0459971798756	0.449244021979	UN014848|UN064212|UN016747|UN024057|UN020443|UN052277|UN010638|UN017913|UN010903|UN011650|UN001137|UN022371|UN000095|UN044035|UN015787|UN083246|UN023732|UN055645|UN013894|UN006045|UN001191	http://amigo.geneontology.org/cgi-bin/amigo/term_details?term=GO:0010073
phosphatidylinositol phosphate 5-phosphatase activity	Gene Ontology	GO:0034595	3	14	0.0463337108882	0.45108966301	UN072039|UN051975|UN046163	http://amigo.geneontology.org/cgi-bin/amigo/term_details?term=GO:0034595
protein-chromophore linkage	Gene Ontology	GO:0018298	5	36	0.046790302177	0.45408874208	UN044081|UN012587|UN083148|UN019975|UN075264	http://amigo.geneontology.org/cgi-bin/amigo/term_details?term=GO:0018298
lipid modification	Gene Ontology	GO:0030258	17	208	0.0475551116008	0.46005055748	UN063116|UN009480|UN018511|UN045679|UN032876|UN024464|UN069037|UN027935|UN078119|UN066943|UN081630|UN001551|UN017769|UN058720|UN019372|UN004133|UN075347	http://amigo.geneontology.org/cgi-bin/amigo/term_details?term=GO:0030258
serine-type endopeptidase activity	Gene Ontology	GO:0004252	10	103	0.0477341619527	0.460325971891	UN033600|UN095909|UN017151|UN047087|UN076466|UN016182|UN060527|UN062047|UN048260|UN025249	http://amigo.geneontology.org/cgi-bin/amigo/term_details?term=GO:0004252
cytokinesis by cell plate formation	Gene Ontology	GO:0000911	16	193	0.0484022950112	0.465301307702	UN040727|UN010746|UN012413|UN078247|UN066874|UN012573|UN078181|UN024437|UN015964|UN094709|UN024068|UN015787|UN040333|UN088516|UN049985|UN017080	http://amigo.geneontology.org/cgi-bin/amigo/term_details?term=GO:0000911
ribonucleoprotein complex biogenesis	Gene Ontology	GO:0022613	34	486	0.0490229011687	0.466187821099	UN073050|UN010638|UN004485|UN047925|UN048196|UN046742|UN030561|UN045756|UN032180|UN014949|UN005028|UN070986|UN023732|UN004663|UN004473|UN012585|UN027148|UN041147|UN011812|UN011771|UN042235|UN023301|UN017875|UN101088|UN005710|UN017995|UN053406|UN046469|UN091495|UN017452|UN074317|UN018208|UN044935|UN055799	http://amigo.geneontology.org/cgi-bin/amigo/term_details?term=GO:0022613
porphyrin-containing compound catabolic process	Gene Ontology	GO:0006787	7	62	0.0491045071619	0.466187821099	UN015955|UN078767|UN028022|UN054277|UN030015|UN031492|UN043046	http://amigo.geneontology.org/cgi-bin/amigo/term_details?term=GO:0006787
tetrapyrrole catabolic process	Gene Ontology	GO:0033015	7	62	0.0491045071619	0.466187821099	UN015955|UN078767|UN028022|UN054277|UN030015|UN031492|UN043046	http://amigo.geneontology.org/cgi-bin/amigo/term_details?term=GO:0033015
stem cell maintenance	Gene Ontology	GO:0019827	7	62	0.0491045071619	0.466187821099	UN016747|UN010638|UN022371|UN052277|UN010903|UN013894|UN023732	http://amigo.geneontology.org/cgi-bin/amigo/term_details?term=GO:0019827
ligand-gated channel activity	Gene Ontology	GO:0022834	4	25	0.0495976552565	0.467963062096	UN015887|UN058107|UN004299|UN071446	http://amigo.geneontology.org/cgi-bin/amigo/term_details?term=GO:0022834
ligand-gated ion channel activity	Gene Ontology	GO:0015276	4	25	0.0495976552565	0.467963062096	UN015887|UN058107|UN004299|UN071446	http://amigo.geneontology.org/cgi-bin/amigo/term_details?term=GO:0015276
pigment metabolic process	Gene Ontology	GO:0042440	26	354	0.0500726148884	0.470284241656	UN014682|UN028022|UN002174|UN010458|UN083246|UN031492|UN015955|UN030015|UN016015|UN005028|UN046222|UN059243|UN011362|UN009285|UN014949|UN041588|UN017875|UN078767|UN020635|UN092624|UN043046|UN046469|UN068901|UN074317|UN076762|UN054277	http://amigo.geneontology.org/cgi-bin/amigo/term_details?term=GO:0042440
RNA localization	Gene Ontology	GO:0006403	10	104	0.0501513453647	0.470284241656	UN009765|UN076700|UN027953|UN010638|UN022371|UN017452|UN003117|UN010903|UN040349|UN023732	http://amigo.geneontology.org/cgi-bin/amigo/term_details?term=GO:0006403
transaminase activity	Gene Ontology	GO:0008483	7	63	0.0523777874388	0.471397199416	UN021876|UN024464|UN051138|UN083246|UN007376|UN001496|UN063085	http://amigo.geneontology.org/cgi-bin/amigo/term_details?term=GO:0008483
stem cell development	Gene Ontology	GO:0048864	7	63	0.0523777874388	0.471397199416	UN016747|UN010638|UN022371|UN052277|UN010903|UN013894|UN023732	http://amigo.geneontology.org/cgi-bin/amigo/term_details?term=GO:0048864
transferase activity, transferring nitrogenous groups	Gene Ontology	GO:0016769	7	63	0.0523777874388	0.471397199416	UN021876|UN024464|UN051138|UN083246|UN007376|UN001496|UN063085	http://amigo.geneontology.org/cgi-bin/amigo/term_details?term=GO:0016769
vitamin biosynthetic process	Gene Ontology	GO:0009110	7	63	0.0523777874388	0.471397199416	UN050600|UN063424|UN004782|UN014403|UN028812|UN024150|UN016281	http://amigo.geneontology.org/cgi-bin/amigo/term_details?term=GO:0009110
cofactor catabolic process	Gene Ontology	GO:0051187	7	63	0.0523777874388	0.471397199416	UN015955|UN078767|UN028022|UN054277|UN030015|UN031492|UN043046	http://amigo.geneontology.org/cgi-bin/amigo/term_details?term=GO:0051187
transmembrane receptor protein serine/threonine kinase activity	Gene Ontology	GO:0004675	36	523	0.052523647733	0.471397199416	UN032772|UN014848|UN071213|UN064212|UN016206|UN079066|UN034643|UN000604|UN056059|UN089262|UN082959|UN007080|UN053552|UN067049|UN064095|UN048782|UN007024|UN007079|UN055865|UN100917|UN090990|UN038962|UN001191|UN068825|UN047320|UN011650|UN085748|UN056257|UN101420|UN020443|UN014448|UN022484|UN074077|UN004704|UN051395|UN022574	http://amigo.geneontology.org/cgi-bin/amigo/term_details?term=GO:0004675
transmembrane signaling receptor activity	Gene Ontology	GO:0004888	38	558	0.0536362465829	0.471397199416	UN032772|UN014848|UN071213|UN064212|UN016206|UN079066|UN034643|UN000604|UN056059|UN089262|UN082959|UN007080|UN053552|UN067049|UN064095|UN048782|UN007024|UN007079|UN055865|UN100917|UN090990|UN038962|UN001191|UN068825|UN047320|UN011650|UN044081|UN085748|UN056257|UN101420|UN020443|UN014448|UN022484|UN058107|UN074077|UN004704|UN051395|UN022574	http://amigo.geneontology.org/cgi-bin/amigo/term_details?term=GO:0004888
phosphatidylinositol bisphosphate phosphatase activity	Gene Ontology	GO:0034593	3	15	0.0536572582564	0.471397199416	UN072039|UN051975|UN046163	http://amigo.geneontology.org/cgi-bin/amigo/term_details?term=GO:0034593
DNA-directed DNA polymerase activity	Gene Ontology	GO:0003887	3	15	0.0536572582564	0.471397199416	UN047390|UN095939|UN070653	http://amigo.geneontology.org/cgi-bin/amigo/term_details?term=GO:0003887
formation of anatomical boundary	Gene Ontology	GO:0048859	3	15	0.0536572582564	0.471397199416	UN066874|UN012413|UN078181	http://amigo.geneontology.org/cgi-bin/amigo/term_details?term=GO:0048859
trehalose-phosphatase activity	Gene Ontology	GO:0004805	3	15	0.0536572582564	0.471397199416	UN014460|UN060039|UN053695	http://amigo.geneontology.org/cgi-bin/amigo/term_details?term=GO:0004805
formation of organ boundary	Gene Ontology	GO:0010160	3	15	0.0536572582564	0.471397199416	UN066874|UN012413|UN078181	http://amigo.geneontology.org/cgi-bin/amigo/term_details?term=GO:0010160
mitochondrial translation	Gene Ontology	GO:0032543	3	15	0.0536572582564	0.471397199416	UN098785|UN013380|UN072087	http://amigo.geneontology.org/cgi-bin/amigo/term_details?term=GO:0032543
purine-containing compound catabolic process	Gene Ontology	GO:0072523	3	15	0.0536572582564	0.471397199416	UN011159|UN003450|UN073026	http://amigo.geneontology.org/cgi-bin/amigo/term_details?term=GO:0072523
cellular response to far red light	Gene Ontology	GO:0071490	2	6	0.0539708929655	0.471397199416	UN059243|UN020318	http://amigo.geneontology.org/cgi-bin/amigo/term_details?term=GO:0071490
urea cycle	Gene Ontology	GO:0000050	2	6	0.0539708929655	0.471397199416	UN004106|UN045244	http://amigo.geneontology.org/cgi-bin/amigo/term_details?term=GO:0000050
alpha-L-arabinofuranosidase activity	Gene Ontology	GO:0046556	2	6	0.0539708929655	0.471397199416	UN018783|UN049138	http://amigo.geneontology.org/cgi-bin/amigo/term_details?term=GO:0046556
lateral growth	Gene Ontology	GO:0080190	2	6	0.0539708929655	0.471397199416	UN014395|UN095184	http://amigo.geneontology.org/cgi-bin/amigo/term_details?term=GO:0080190
squalene monooxygenase activity	Gene Ontology	GO:0004506	2	6	0.0539708929655	0.471397199416	UN020424|UN048433	http://amigo.geneontology.org/cgi-bin/amigo/term_details?term=GO:0004506
root hair	Gene Ontology	GO:0035618	2	6	0.0539708929655	0.471397199416	UN046163|UN008763	http://amigo.geneontology.org/cgi-bin/amigo/term_details?term=GO:0035618
secondary growth	Gene Ontology	GO:0080117	2	6	0.0539708929655	0.471397199416	UN014395|UN095184	http://amigo.geneontology.org/cgi-bin/amigo/term_details?term=GO:0080117
response to microbial phytotoxin	Gene Ontology	GO:0010188	2	6	0.0539708929655	0.471397199416	UN010136|UN019372	http://amigo.geneontology.org/cgi-bin/amigo/term_details?term=GO:0010188
xylan 1,4-beta-xylosidase activity	Gene Ontology	GO:0009044	2	6	0.0539708929655	0.471397199416	UN018783|UN049138	http://amigo.geneontology.org/cgi-bin/amigo/term_details?term=GO:0009044
root hair tip	Gene Ontology	GO:0035619	2	6	0.0539708929655	0.471397199416	UN046163|UN008763	http://amigo.geneontology.org/cgi-bin/amigo/term_details?term=GO:0035619
transmembrane receptor protein kinase activity	Gene Ontology	GO:0019199	36	525	0.0547169502147	0.476551899733	UN032772|UN014848|UN071213|UN064212|UN016206|UN079066|UN034643|UN000604|UN056059|UN089262|UN082959|UN007080|UN053552|UN067049|UN064095|UN048782|UN007024|UN007079|UN055865|UN100917|UN090990|UN038962|UN001191|UN068825|UN047320|UN011650|UN085748|UN056257|UN101420|UN020443|UN014448|UN022484|UN074077|UN004704|UN051395|UN022574	http://amigo.geneontology.org/cgi-bin/amigo/term_details?term=GO:0019199
lithium ion transport	Gene Ontology	GO:0010351	5	38	0.0555888159016	0.479487844006	UN081630|UN015149|UN075347|UN028419|UN091886	http://amigo.geneontology.org/cgi-bin/amigo/term_details?term=GO:0010351
response to metal ion	Gene Ontology	GO:0010038	39	577	0.055711216112	0.479487844006	UN081502|UN034332|UN028480|UN027935|UN074296|UN018967|UN017942|UN032050|UN047925|UN036269|UN083246|UN024187|UN018783|UN000459|UN000351|UN075099|UN016015|UN038691|UN000083|UN002374|UN019203|UN040349|UN008950|UN074282|UN061447|UN046057|UN021736|UN024355|UN020391|UN101396|UN027248|UN031599|UN000095|UN074077|UN084578|UN049138|UN041588|UN051395|UN004133	http://amigo.geneontology.org/cgi-bin/amigo/term_details?term=GO:0010038
cysteine-type endopeptidase activity	Gene Ontology	GO:0004197	7	64	0.0557846975179	0.479487844006	UN005826|UN000083|UN008235|UN043756|UN028065|UN048165|UN075201	http://amigo.geneontology.org/cgi-bin/amigo/term_details?term=GO:0004197
stem cell differentiation	Gene Ontology	GO:0048863	7	64	0.0557846975179	0.479487844006	UN016747|UN010638|UN022371|UN052277|UN010903|UN013894|UN023732	http://amigo.geneontology.org/cgi-bin/amigo/term_details?term=GO:0048863
peptide receptor activity	Gene Ontology	GO:0001653	36	526	0.0558382965215	0.479487844006	UN032772|UN014848|UN071213|UN064212|UN016206|UN079066|UN034643|UN000604|UN056059|UN089262|UN082959|UN007080|UN053552|UN067049|UN064095|UN048782|UN007024|UN007079|UN055865|UN100917|UN090990|UN038962|UN001191|UN068825|UN047320|UN011650|UN085748|UN056257|UN101420|UN020443|UN014448|UN022484|UN074077|UN004704|UN051395|UN022574	http://amigo.geneontology.org/cgi-bin/amigo/term_details?term=GO:0001653
aerobic respiration	Gene Ontology	GO:0009060	8	78	0.0566591817372	0.483818766957	UN027379|UN053406|UN007325|UN031599|UN074296|UN030912|UN012497|UN021736	http://amigo.geneontology.org/cgi-bin/amigo/term_details?term=GO:0009060
nucleoside monophosphate biosynthetic process	Gene Ontology	GO:0009124	8	78	0.0566591817372	0.483818766957	UN011362|UN004106|UN045244|UN076169|UN099790|UN021736|UN018791|UN024355	http://amigo.geneontology.org/cgi-bin/amigo/term_details?term=GO:0009124
mitotic cytokinetic process	Gene Ontology	GO:1902410	16	198	0.0575149034527	0.487467395285	UN040727|UN010746|UN012413|UN078247|UN066874|UN012573|UN078181|UN024437|UN015964|UN094709|UN024068|UN015787|UN040333|UN088516|UN049985|UN017080	http://amigo.geneontology.org/cgi-bin/amigo/term_details?term=GO:1902410
cytokinetic process	Gene Ontology	GO:0032506	16	198	0.0575149034527	0.487467395285	UN040727|UN010746|UN012413|UN078247|UN066874|UN012573|UN078181|UN024437|UN015964|UN094709|UN024068|UN015787|UN040333|UN088516|UN049985|UN017080	http://amigo.geneontology.org/cgi-bin/amigo/term_details?term=GO:0032506
receptor activity	Gene Ontology	GO:0004872	41	613	0.0575648445201	0.487467395285	UN032772|UN014848|UN071213|UN064212|UN016206|UN079066|UN034643|UN000604|UN056059|UN019707|UN089262|UN082959|UN007080|UN053552|UN019975|UN067049|UN064095|UN048782|UN007024|UN007079|UN100917|UN055865|UN016665|UN090990|UN038962|UN001191|UN068825|UN047320|UN011650|UN044081|UN085748|UN056257|UN101420|UN020443|UN014448|UN022484|UN058107|UN074077|UN004704|UN051395|UN022574	http://amigo.geneontology.org/cgi-bin/amigo/term_details?term=GO:0004872
photosynthesis	Gene Ontology	GO:0015979	26	360	0.058163521444	0.489823374805	UN046887|UN083148|UN073050|UN075264|UN046742|UN087689|UN070986|UN059243|UN018605|UN004663|UN004473|UN013271|UN012587|UN002605|UN011812|UN042235|UN023301|UN017875|UN048260|UN017995|UN053406|UN046469|UN047087|UN075078|UN018208|UN044935	http://amigo.geneontology.org/cgi-bin/amigo/term_details?term=GO:0015979
alpha-amino acid metabolic process	Gene Ontology	GO:1901605	41	614	0.0586401665912	0.492480739751	UN072527|UN066615|UN010631|UN014111|UN029264|UN046320|UN079066|UN021868|UN014323|UN007376|UN017942|UN032050|UN083246|UN079232|UN075264|UN046742|UN089262|UN093064|UN059090|UN011159|UN005028|UN064095|UN018967|UN055336|UN004663|UN012414|UN004106|UN021876|UN012587|UN029113|UN055865|UN057333|UN068702|UN023051|UN010528|UN045244|UN003896|UN027248|UN047894|UN074317|UN084578	http://amigo.geneontology.org/cgi-bin/amigo/term_details?term=GO:1901605
stomatal movement	Gene Ontology	GO:0010118	9	93	0.0592390167351	0.495518122128	UN013743|UN031901|UN047636|UN074061|UN020721|UN071758|UN060672|UN085494|UN071446	http://amigo.geneontology.org/cgi-bin/amigo/term_details?term=GO:0010118
transcription from plastid promoter	Gene Ontology	GO:0042793	7	65	0.0593260165845	0.495518122128	UN017995|UN073050|UN022087|UN018208|UN070986|UN017887|UN018605	http://amigo.geneontology.org/cgi-bin/amigo/term_details?term=GO:0042793
cellular protein metabolic process	Gene Ontology	GO:0044267	232	4097	0.060906549327	0.497349334198	UN032772|UN035910|UN064212|UN094584|UN007024|UN029330|UN043756|UN056059|UN009946|UN100135|UN010442|UN003680|UN021867|UN075347|UN019975|UN018197|UN067307|UN053478|UN022867|UN075620|UN016231|UN028065|UN031599|UN079601|UN017937|UN017420|UN009640|UN012413|UN061048|UN017151|UN100917|UN036255|UN011771|UN003690|UN047320|UN023225|UN048260|UN080564|UN014464|UN044081|UN008009|UN027247|UN012817|UN018814|UN0…	http://amigo.geneontology.org/cgi-bin/amigo/term_details?term=GO:0044267
negative regulation of seed germination	Gene Ontology	GO:0010187	3	16	0.0614975624229	0.497349334198	UN046222|UN007797|UN011075	http://amigo.geneontology.org/cgi-bin/amigo/term_details?term=GO:0010187
poly-pyrimidine tract binding	Gene Ontology	GO:0008187	3	16	0.0614975624229	0.497349334198	UN042235|UN046742|UN044935	http://amigo.geneontology.org/cgi-bin/amigo/term_details?term=GO:0008187
poly(U) RNA binding	Gene Ontology	GO:0008266	3	16	0.0614975624229	0.497349334198	UN042235|UN046742|UN044935	http://amigo.geneontology.org/cgi-bin/amigo/term_details?term=GO:0008266
protein phosphatase type 2A complex	Gene Ontology	GO:0000159	3	16	0.0614975624229	0.497349334198	UN014734|UN081869|UN059917	http://amigo.geneontology.org/cgi-bin/amigo/term_details?term=GO:0000159
peptide N-acetyltransferase activity	Gene Ontology	GO:0034212	3	16	0.0614975624229	0.497349334198	UN003690|UN013924|UN092836	http://amigo.geneontology.org/cgi-bin/amigo/term_details?term=GO:0034212
spermidine metabolic process	Gene Ontology	GO:0008216	3	16	0.0614975624229	0.497349334198	UN101571|UN005440|UN060253	http://amigo.geneontology.org/cgi-bin/amigo/term_details?term=GO:0008216
polyamine biosynthetic process	Gene Ontology	GO:0006596	3	16	0.0614975624229	0.497349334198	UN101571|UN005440|UN060253	http://amigo.geneontology.org/cgi-bin/amigo/term_details?term=GO:0006596
valine metabolic process	Gene Ontology	GO:0006573	3	16	0.0614975624229	0.497349334198	UN072527|UN032050|UN084578	http://amigo.geneontology.org/cgi-bin/amigo/term_details?term=GO:0006573
peptide alpha-N-acetyltransferase activity	Gene Ontology	GO:0004596	3	16	0.0614975624229	0.497349334198	UN003690|UN013924|UN092836	http://amigo.geneontology.org/cgi-bin/amigo/term_details?term=GO:0004596
N-terminal protein amino acid acetylation	Gene Ontology	GO:0006474	3	16	0.0614975624229	0.497349334198	UN003690|UN013924|UN092836	http://amigo.geneontology.org/cgi-bin/amigo/term_details?term=GO:0006474
purine nucleotide biosynthetic process	Gene Ontology	GO:0006164	9	94	0.062252143392	0.502123489048	UN011362|UN045244|UN017059|UN099790|UN032050|UN084578|UN021736|UN018791|UN024355	http://amigo.geneontology.org/cgi-bin/amigo/term_details?term=GO:0006164
RNA export from nucleus	Gene Ontology	GO:0006405	7	66	0.0630023339547	0.505506915747	UN009765|UN076700|UN010638|UN022371|UN017452|UN010903|UN023732	http://amigo.geneontology.org/cgi-bin/amigo/term_details?term=GO:0006405
photosystem	Gene Ontology	GO:0009521	7	66	0.0630023339547	0.505506915747	UN012587|UN083148|UN087689|UN005028|UN023301|UN059243|UN075264	http://amigo.geneontology.org/cgi-bin/amigo/term_details?term=GO:0009521
DNA repair	Gene Ontology	GO:0006281	23	314	0.0634760206872	0.507974333091	UN095939|UN021867|UN029410|UN010638|UN015787|UN036269|UN094439|UN047390|UN079601|UN030217|UN064492|UN011538|UN036255|UN031952|UN010136|UN034362|UN000327|UN038347|UN085722|UN023468|UN020318|UN070653|UN018583	http://amigo.geneontology.org/cgi-bin/amigo/term_details?term=GO:0006281
peroxisome	Gene Ontology	GO:0005777	17	217	0.0638111825746	0.507996836277	UN072996|UN073215|UN025974|UN054227|UN024464|UN016218|UN003956|UN012317|UN017880|UN025369|UN060677|UN050011|UN036440|UN024187|UN031688|UN018511|UN042584	http://amigo.geneontology.org/cgi-bin/amigo/term_details?term=GO:0005777
microbody	Gene Ontology	GO:0042579	17	217	0.0638111825746	0.507996836277	UN072996|UN073215|UN025974|UN054227|UN024464|UN016218|UN003956|UN012317|UN017880|UN025369|UN060677|UN050011|UN036440|UN024187|UN031688|UN018511|UN042584	http://amigo.geneontology.org/cgi-bin/amigo/term_details?term=GO:0042579
regulation of growth	Gene Ontology	GO:0040008	25	349	0.0665995179256	0.518836268875	UN032772|UN064212|UN041668|UN083246|UN000095|UN044035|UN044229|UN076448|UN022546|UN001137|UN038305|UN014848|UN006045|UN069205|UN024057|UN017913|UN001191|UN014395|UN055645|UN095184|UN011650|UN017080|UN020443|UN074077|UN051395	http://amigo.geneontology.org/cgi-bin/amigo/term_details?term=GO:0040008
polyol catabolic process	Gene Ontology	GO:0046174	4	28	0.0670961488735	0.518836268875	UN072039|UN051975|UN046163|UN019372	http://amigo.geneontology.org/cgi-bin/amigo/term_details?term=GO:0046174
energy quenching	Gene Ontology	GO:1990066	2	7	0.0672094087257	0.518836268875	UN012587|UN004473	http://amigo.geneontology.org/cgi-bin/amigo/term_details?term=GO:1990066
cell wall part	Gene Ontology	GO:0044426	2	7	0.0672094087257	0.518836268875	UN051395|UN074077	http://amigo.geneontology.org/cgi-bin/amigo/term_details?term=GO:0044426
nonphotochemical quenching	Gene Ontology	GO:0010196	2	7	0.0672094087257	0.518836268875	UN012587|UN004473	http://amigo.geneontology.org/cgi-bin/amigo/term_details?term=GO:0010196
rRNA catabolic process	Gene Ontology	GO:0016075	2	7	0.0672094087257	0.518836268875	UN046959|UN005710	http://amigo.geneontology.org/cgi-bin/amigo/term_details?term=GO:0016075
valine biosynthetic process	Gene Ontology	GO:0009099	2	7	0.0672094087257	0.518836268875	UN032050|UN084578	http://amigo.geneontology.org/cgi-bin/amigo/term_details?term=GO:0009099
urea metabolic process	Gene Ontology	GO:0019627	2	7	0.0672094087257	0.518836268875	UN004106|UN045244	http://amigo.geneontology.org/cgi-bin/amigo/term_details?term=GO:0019627
intrinsic component of peroxisomal membrane	Gene Ontology	GO:0031231	2	7	0.0672094087257	0.518836268875	UN073215|UN016218	http://amigo.geneontology.org/cgi-bin/amigo/term_details?term=GO:0031231
integral component of peroxisomal membrane	Gene Ontology	GO:0005779	2	7	0.0672094087257	0.518836268875	UN073215|UN016218	http://amigo.geneontology.org/cgi-bin/amigo/term_details?term=GO:0005779
purine nucleosidase activity	Gene Ontology	GO:0008477	2	7	0.0672094087257	0.518836268875	UN003450|UN073026	http://amigo.geneontology.org/cgi-bin/amigo/term_details?term=GO:0008477
resolution of meiotic recombination intermediates	Gene Ontology	GO:0000712	2	7	0.0672094087257	0.518836268875	UN085290|UN000327	http://amigo.geneontology.org/cgi-bin/amigo/term_details?term=GO:0000712
cellular response to nitrogen compound	Gene Ontology	GO:1901699	13	156	0.0677997983143	0.522075525055	UN082959|UN046959|UN012413|UN078247|UN066874|UN010638|UN078181|UN022867|UN015787|UN034362|UN023732|UN076448|UN052277	http://amigo.geneontology.org/cgi-bin/amigo/term_details?term=GO:1901699
monosaccharide biosynthetic process	Gene Ontology	GO:0046364	14	172	0.0689092910835	0.529285685534	UN004106|UN008950|UN002043|UN027935|UN031599|UN017942|UN032050|UN000095|UN084578|UN047925|UN077305|UN024187|UN050304|UN004133	http://amigo.geneontology.org/cgi-bin/amigo/term_details?term=GO:0046364
interaction with host	Gene Ontology	GO:0051701	10	111	0.0693540861373	0.529750232793	UN012413|UN066874|UN078181|UN007797|UN022867|UN000191|UN015787|UN010442|UN076448|UN052277	http://amigo.geneontology.org/cgi-bin/amigo/term_details?term=GO:0051701
maintenance of meristem identity	Gene Ontology	GO:0010074	6	54	0.0695829500758	0.529750232793	UN016747|UN010638|UN022371|UN010903|UN013894|UN023732	http://amigo.geneontology.org/cgi-bin/amigo/term_details?term=GO:0010074
phosphatidylinositol phosphate phosphatase activity	Gene Ontology	GO:0052866	3	17	0.0698362263054	0.529750232793	UN072039|UN051975|UN046163	http://amigo.geneontology.org/cgi-bin/amigo/term_details?term=GO:0052866
cortical microtubule cytoskeleton	Gene Ontology	GO:0030981	3	17	0.0698362263054	0.529750232793	UN088516|UN094709|UN010746	http://amigo.geneontology.org/cgi-bin/amigo/term_details?term=GO:0030981
xyloglucan metabolic process	Gene Ontology	GO:0010411	3	17	0.0698362263054	0.529750232793	UN073247|UN018783|UN049138	http://amigo.geneontology.org/cgi-bin/amigo/term_details?term=GO:0010411
mitochondrion localization	Gene Ontology	GO:0051646	5	41	0.0704483794937	0.530445064316	UN001554|UN046266|UN064752|UN081337|UN008763	http://amigo.geneontology.org/cgi-bin/amigo/term_details?term=GO:0051646
Golgi localization	Gene Ontology	GO:0051645	5	41	0.0704483794937	0.530445064316	UN001554|UN046266|UN064752|UN081337|UN008763	http://amigo.geneontology.org/cgi-bin/amigo/term_details?term=GO:0051645
peroxisome localization	Gene Ontology	GO:0060151	5	41	0.0704483794937	0.530445064316	UN001554|UN046266|UN064752|UN081337|UN008763	http://amigo.geneontology.org/cgi-bin/amigo/term_details?term=GO:0060151
plastid localization	Gene Ontology	GO:0051644	9	97	0.071867143245	0.537158574328	UN017995|UN073050|UN022087|UN014949|UN003639|UN018208|UN041588|UN070986|UN018605	http://amigo.geneontology.org/cgi-bin/amigo/term_details?term=GO:0051644
chloroplast localization	Gene Ontology	GO:0019750	9	97	0.071867143245	0.537158574328	UN017995|UN073050|UN022087|UN014949|UN003639|UN018208|UN041588|UN070986|UN018605	http://amigo.geneontology.org/cgi-bin/amigo/term_details?term=GO:0019750
mitotic cytokinesis	Gene Ontology	GO:0000281	16	205	0.072152751088	0.537977951405	UN040727|UN010746|UN012413|UN078247|UN066874|UN012573|UN078181|UN024437|UN015964|UN094709|UN024068|UN015787|UN040333|UN088516|UN049985|UN017080	http://amigo.geneontology.org/cgi-bin/amigo/term_details?term=GO:0000281
ubiquitin-like protein-specific protease activity	Gene Ontology	GO:0019783	6	55	0.0741657538907	0.55030269331	UN005826|UN034027|UN008235|UN043756|UN016231|UN054270	http://amigo.geneontology.org/cgi-bin/amigo/term_details?term=GO:0019783
water-soluble vitamin biosynthetic process	Gene Ontology	GO:0042364	6	55	0.0741657538907	0.55030269331	UN050600|UN063424|UN004782|UN014403|UN024150|UN016281	http://amigo.geneontology.org/cgi-bin/amigo/term_details?term=GO:0042364
cytoskeleton-dependent cytokinesis	Gene Ontology	GO:0061640	16	206	0.0744282068701	0.5509129017	UN040727|UN010746|UN012413|UN078247|UN066874|UN012573|UN078181|UN024437|UN015964|UN094709|UN024068|UN015787|UN040333|UN088516|UN049985|UN017080	http://amigo.geneontology.org/cgi-bin/amigo/term_details?term=GO:0061640
modification by symbiont of host morphology or physiology	Gene Ontology	GO:0044003	9	98	0.0752651839282	0.553329224658	UN012413|UN066874|UN078181|UN007797|UN022867|UN015787|UN010442|UN076448|UN052277	http://amigo.geneontology.org/cgi-bin/amigo/term_details?term=GO:0044003
chloroplast thylakoid membrane	Gene Ontology	GO:0009535	23	321	0.0756333742717	0.553329224658	UN015581|UN083148|UN036264|UN010412|UN075264|UN046742|UN098463|UN005028|UN085656|UN059243|UN004473|UN014682|UN012587|UN095909|UN094595|UN042235|UN023301|UN043046|UN011812|UN022087|UN020568|UN044935|UN065166	http://amigo.geneontology.org/cgi-bin/amigo/term_details?term=GO:0009535
single-stranded RNA binding	Gene Ontology	GO:0003727	5	42	0.0758406755419	0.553329224658	UN070986|UN046742|UN044935|UN018208|UN042235	http://amigo.geneontology.org/cgi-bin/amigo/term_details?term=GO:0003727
defense response to fungus, incompatible interaction	Gene Ontology	GO:0009817	5	42	0.0758406755419	0.553329224658	UN082959|UN042235|UN017900|UN001929|UN044935	http://amigo.geneontology.org/cgi-bin/amigo/term_details?term=GO:0009817
regulation of circadian rhythm	Gene Ontology	GO:0042752	5	42	0.0758406755419	0.553329224658	UN038305|UN020318|UN070129|UN019707|UN022546	http://amigo.geneontology.org/cgi-bin/amigo/term_details?term=GO:0042752
cytokinesis	Gene Ontology	GO:0000910	16	207	0.0767504677929	0.557602748833	UN040727|UN010746|UN012413|UN078247|UN066874|UN012573|UN078181|UN024437|UN015964|UN094709|UN024068|UN015787|UN040333|UN088516|UN049985|UN017080	http://amigo.geneontology.org/cgi-bin/amigo/term_details?term=GO:0000910
cellular metabolic process	Gene Ontology	GO:0044237	577	10665	0.0767912192537	0.557602748833	UN013405|UN021867|UN007024|UN021868|UN004299|UN008650|UN056059|UN079232|UN015650|UN003680|UN046742|UN063424|UN020248|UN035061|UN034863|UN053478|UN066943|UN075620|UN020122|UN075626|UN088962|UN059240|UN059243|UN001137|UN007859|UN013271|UN004045|UN007325|UN022146|UN100917|UN048268|UN061447|UN050011|UN023225|UN048260|UN037220|UN003450|UN067307|UN071069|UN051975|UN027247|UN003896|UN011754|UN020443|UN0…	http://amigo.geneontology.org/cgi-bin/amigo/term_details?term=GO:0044237
carbohydrate catabolic process	Gene Ontology	GO:0016052	32	474	0.0772050462615	0.55927920953	UN027935|UN013224|UN017942|UN032050|UN047925|UN016931|UN018967|UN024187|UN018783|UN000459|UN000095|UN036760|UN008950|UN000083|UN074296|UN061447|UN017875|UN014460|UN075099|UN021736|UN046469|UN031599|UN008547|UN073247|UN008198|UN074077|UN084578|UN049138|UN051395|UN054270|UN004133|UN019372	http://amigo.geneontology.org/cgi-bin/amigo/term_details?term=GO:0016052
thylakoid membrane	Gene Ontology	GO:0042651	24	339	0.0780537856852	0.561119119203	UN015581|UN083148|UN036264|UN010412|UN075264|UN046742|UN098463|UN087689|UN005028|UN085656|UN059243|UN004473|UN014682|UN012587|UN095909|UN094595|UN042235|UN023301|UN043046|UN011812|UN022087|UN020568|UN044935|UN065166	http://amigo.geneontology.org/cgi-bin/amigo/term_details?term=GO:0042651
cortical cytoskeleton	Gene Ontology	GO:0030863	3	18	0.0786530634608	0.561119119203	UN088516|UN094709|UN010746	http://amigo.geneontology.org/cgi-bin/amigo/term_details?term=GO:0030863
cellular monovalent inorganic cation homeostasis	Gene Ontology	GO:0030004	3	18	0.0786530634608	0.561119119203	UN058107|UN101321|UN020445	http://amigo.geneontology.org/cgi-bin/amigo/term_details?term=GO:0030004
modification of morphology or physiology of other organism involved in symbiotic interaction	Gene Ontology	GO:0051817	9	99	0.0787600991213	0.561119119203	UN012413|UN066874|UN078181|UN007797|UN022867|UN015787|UN010442|UN076448|UN052277	http://amigo.geneontology.org/cgi-bin/amigo/term_details?term=GO:0051817
tRNA aminoacylation for protein translation	Gene Ontology	GO:0006418	6	56	0.078916176952	0.561119119203	UN005440|UN017059|UN074282|UN019203|UN047188|UN038691	http://amigo.geneontology.org/cgi-bin/amigo/term_details?term=GO:0006418
nucleic acid metabolic process	Gene Ontology	GO:0090304	243	4342	0.0789929728841	0.561119119203	UN013405|UN016594|UN021867|UN027953|UN002125|UN002687|UN076700|UN006796|UN048260|UN013162|UN072096|UN003680|UN046742|UN005451|UN020248|UN035061|UN074061|UN053478|UN022867|UN010136|UN075626|UN046222|UN001660|UN004663|UN004473|UN088809|UN007859|UN011475|UN009640|UN012413|UN041147|UN094984|UN022146|UN080095|UN036255|UN011075|UN048268|UN016398|UN034362|UN085494|UN071069|UN044081|UN032566|UN045244|UN0…	http://amigo.geneontology.org/cgi-bin/amigo/term_details?term=GO:0090304
endomembrane system organization	Gene Ontology	GO:0010256	16	208	0.079119726636	0.561119119203	UN002209|UN050617|UN012587|UN000083|UN047636|UN012707|UN031599|UN000095|UN074077|UN081908|UN018967|UN044672|UN051395|UN017969|UN021736|UN000459	http://amigo.geneontology.org/cgi-bin/amigo/term_details?term=GO:0010256
plastid thylakoid membrane	Gene Ontology	GO:0055035	23	323	0.0793780685912	0.561119119203	UN015581|UN083148|UN036264|UN010412|UN075264|UN046742|UN098463|UN005028|UN085656|UN059243|UN004473|UN014682|UN012587|UN095909|UN094595|UN042235|UN023301|UN043046|UN011812|UN022087|UN020568|UN044935|UN065166	http://amigo.geneontology.org/cgi-bin/amigo/term_details?term=GO:0055035
chlorophyll binding	Gene Ontology	GO:0016168	4	30	0.0803066346779	0.561119119203	UN059243|UN012587|UN083148|UN075264	http://amigo.geneontology.org/cgi-bin/amigo/term_details?term=GO:0016168
cell recognition	Gene Ontology	GO:0008037	2	8	0.0813820409258	0.561119119203	UN017202|UN058760	http://amigo.geneontology.org/cgi-bin/amigo/term_details?term=GO:0008037
thiamine-containing compound biosynthetic process	Gene Ontology	GO:0042724	2	8	0.0813820409258	0.561119119203	UN016281|UN014403	http://amigo.geneontology.org/cgi-bin/amigo/term_details?term=GO:0042724
alpha-amylase activity	Gene Ontology	GO:0004556	2	8	0.0813820409258	0.561119119203	UN042052|UN020139	http://amigo.geneontology.org/cgi-bin/amigo/term_details?term=GO:0004556
thiamine biosynthetic process	Gene Ontology	GO:0009228	2	8	0.0813820409258	0.561119119203	UN016281|UN014403	http://amigo.geneontology.org/cgi-bin/amigo/term_details?term=GO:0009228
oxidoreductase activity, acting on NAD(P)H, NAD(P) as acceptor	Gene Ontology	GO:0016652	2	8	0.0813820409258	0.561119119203	UN002043|UN053406	http://amigo.geneontology.org/cgi-bin/amigo/term_details?term=GO:0016652
pyrimidine-containing compound salvage	Gene Ontology	GO:0008655	2	8	0.0813820409258	0.561119119203	UN016281|UN014403	http://amigo.geneontology.org/cgi-bin/amigo/term_details?term=GO:0008655
chorismate biosynthetic process	Gene Ontology	GO:0009423	2	8	0.0813820409258	0.561119119203	UN014116|UN072457	http://amigo.geneontology.org/cgi-bin/amigo/term_details?term=GO:0009423
purine nucleoside catabolic process	Gene Ontology	GO:0006152	2	8	0.0813820409258	0.561119119203	UN003450|UN073026	http://amigo.geneontology.org/cgi-bin/amigo/term_details?term=GO:0006152
regulation of meiosis	Gene Ontology	GO:0040020	2	8	0.0813820409258	0.561119119203	UN016594|UN094709	http://amigo.geneontology.org/cgi-bin/amigo/term_details?term=GO:0040020
ammonium ion metabolic process	Gene Ontology	GO:0097164	5	43	0.0814493758191	0.561119119203	UN101571|UN005440|UN023949|UN018431|UN060253	http://amigo.geneontology.org/cgi-bin/amigo/term_details?term=GO:0097164
virus induced gene silencing	Gene Ontology	GO:0009616	8	85	0.0814971831619	0.561119119203	UN012413|UN066874|UN078181|UN007797|UN022867|UN015787|UN052277|UN076448	http://amigo.geneontology.org/cgi-bin/amigo/term_details?term=GO:0009616
modulation of RNA levels in other organism involved in symbiotic interaction	Gene Ontology	GO:0052249	8	85	0.0814971831619	0.561119119203	UN012413|UN066874|UN078181|UN007797|UN022867|UN015787|UN052277|UN076448	http://amigo.geneontology.org/cgi-bin/amigo/term_details?term=GO:0052249
modulation by symbiont of RNA levels in host	Gene Ontology	GO:0052018	8	85	0.0814971831619	0.561119119203	UN012413|UN066874|UN078181|UN007797|UN022867|UN015787|UN052277|UN076448	http://amigo.geneontology.org/cgi-bin/amigo/term_details?term=GO:0052018
primary metabolic process	Gene Ontology	GO:0044238	578	10700	0.0818626714826	0.561489335279	UN013405|UN021867|UN007024|UN021868|UN076466|UN056059|UN079232|UN015650|UN003680|UN046742|UN063424|UN020248|UN035061|UN034863|UN053478|UN066943|UN075620|UN020122|UN075626|UN088962|UN036760|UN001137|UN007859|UN013271|UN004045|UN007325|UN022146|UN100917|UN048268|UN061447|UN050011|UN023225|UN048260|UN012497|UN003450|UN071069|UN051975|UN027247|UN003896|UN011754|UN020443|UN003271|UN020568|UN021204|UN0…	http://amigo.geneontology.org/cgi-bin/amigo/term_details?term=GO:0044238
phosphorus metabolic process	Gene Ontology	GO:0006793	153	2668	0.0819183001421	0.561489335279	UN032772|UN064212|UN021867|UN007024|UN004299|UN064761|UN024710|UN056059|UN003680|UN046742|UN063424|UN019975|UN035768|UN078767|UN024150|UN004663|UN004473|UN011362|UN027080|UN013271|UN044672|UN007325|UN016665|UN036255|UN061447|UN012497|UN075099|UN018791|UN041668|UN052508|UN044081|UN051975|UN045244|UN046469|UN101396|UN078001|UN074317|UN093371|UN044935|UN062047|UN003729|UN019372|UN072527|UN071213|UN0…	http://amigo.geneontology.org/cgi-bin/amigo/term_details?term=GO:0006793
vitamin metabolic process	Gene Ontology	GO:0006766	9	100	0.0823519629585	0.563198994998	UN066615|UN050600|UN063424|UN004782|UN014403|UN028812|UN005028|UN024150|UN016281	http://amigo.geneontology.org/cgi-bin/amigo/term_details?term=GO:0006766
enzyme binding	Gene Ontology	GO:0019899	45	704	0.0831308917882	0.567257000439	UN032772|UN014848|UN071213|UN064212|UN016206|UN029410|UN079066|UN034643|UN011650|UN000604|UN054426|UN017515|UN076448|UN082959|UN040727|UN007080|UN053552|UN067049|UN064095|UN048782|UN007024|UN007079|UN055865|UN100917|UN090990|UN038962|UN001727|UN001191|UN068825|UN047320|UN061195|UN049985|UN085748|UN056257|UN017080|UN101420|UN020443|UN014448|UN022484|UN089262|UN074077|UN004704|UN056059|UN051395|UN0…	http://amigo.geneontology.org/cgi-bin/amigo/term_details?term=GO:0019899
oxidoreductase activity, acting on the aldehyde or oxo group of donors	Gene Ontology	GO:0016903	7	71	0.0834162529147	0.567597546551	UN016015|UN025974|UN005136|UN029302|UN023949|UN030015|UN031599	http://amigo.geneontology.org/cgi-bin/amigo/term_details?term=GO:0016903
photosynthetic membrane	Gene Ontology	GO:0034357	24	342	0.0836822441886	0.567597546551	UN015581|UN083148|UN036264|UN010412|UN075264|UN046742|UN098463|UN087689|UN005028|UN085656|UN059243|UN004473|UN014682|UN012587|UN095909|UN094595|UN042235|UN023301|UN043046|UN011812|UN022087|UN020568|UN044935|UN065166	http://amigo.geneontology.org/cgi-bin/amigo/term_details?term=GO:0034357
water-soluble vitamin metabolic process	Gene Ontology	GO:0006767	6	57	0.083833268794	0.567597546551	UN050600|UN063424|UN004782|UN014403|UN024150|UN016281	http://amigo.geneontology.org/cgi-bin/amigo/term_details?term=GO:0006767
proteasomal protein catabolic process	Gene Ontology	GO:0010498	20	276	0.0852135509423	0.575050386822	UN004106|UN005826|UN050304|UN030217|UN017080|UN002043|UN024464|UN027935|UN031599|UN012707|UN008235|UN030912|UN038305|UN022546|UN043756|UN077305|UN063116|UN023225|UN098090|UN004133	http://amigo.geneontology.org/cgi-bin/amigo/term_details?term=GO:0010498
coenzyme metabolic process	Gene Ontology	GO:0006732	30	445	0.0856796944443	0.576922524044	UN072527|UN066615|UN073050|UN031599|UN010412|UN002656|UN063424|UN098463|UN014949|UN087689|UN005028|UN024150|UN016184|UN004663|UN004473|UN009285|UN013271|UN044672|UN007325|UN017151|UN042235|UN023301|UN060490|UN075099|UN021736|UN017224|UN011812|UN027248|UN074317|UN044935	http://amigo.geneontology.org/cgi-bin/amigo/term_details?term=GO:0006732
carbon-oxygen lyase activity	Gene Ontology	GO:0016835	12	147	0.0858832725191	0.577022338662	UN094439|UN010631|UN014116|UN014803|UN072457|UN093064|UN057333|UN027379|UN014323|UN021936|UN016931|UN023051	http://amigo.geneontology.org/cgi-bin/amigo/term_details?term=GO:0016835
response to reactive oxygen species	Gene Ontology	GO:0000302	22	310	0.0867411569396	0.581508150799	UN005128|UN000191|UN000095|UN018967|UN016015|UN010978|UN045737|UN011475|UN037268|UN017151|UN002726|UN010136|UN035174|UN010442|UN041006|UN081298|UN027247|UN031599|UN074077|UN062047|UN051395|UN007380	http://amigo.geneontology.org/cgi-bin/amigo/term_details?term=GO:0000302
translation	Gene Ontology	GO:0006412	43	672	0.08740137307	0.583060937096	UN013380|UN076700|UN073050|UN015441|UN047925|UN052277|UN098785|UN101088|UN017480|UN017059|UN008950|UN038691|UN070986|UN080564|UN011754|UN097456|UN007240|UN079601|UN019203|UN024130|UN009640|UN051046|UN092071|UN027148|UN041147|UN074919|UN074282|UN011771|UN047188|UN081520|UN014233|UN015650|UN012937|UN072087|UN005440|UN018814|UN074255|UN021204|UN018208|UN055799|UN041588|UN019468|UN014917	http://amigo.geneontology.org/cgi-bin/amigo/term_details?term=GO:0006412
hydro-lyase activity	Gene Ontology	GO:0016836	7	72	0.0879043472839	0.583060937096	UN010631|UN014116|UN014803|UN093064|UN027379|UN014323|UN023051	http://amigo.geneontology.org/cgi-bin/amigo/term_details?term=GO:0016836
aldehyde-lyase activity	Gene Ontology	GO:0016832	3	19	0.087926428525	0.583060937096	UN075099|UN093064|UN023051	http://amigo.geneontology.org/cgi-bin/amigo/term_details?term=GO:0016832
regulation of nuclear division	Gene Ontology	GO:0051783	3	19	0.087926428525	0.583060937096	UN016594|UN094709|UN017080	http://amigo.geneontology.org/cgi-bin/amigo/term_details?term=GO:0051783
heat shock protein binding	Gene Ontology	GO:0031072	3	19	0.087926428525	0.583060937096	UN074199|UN027247|UN014965	http://amigo.geneontology.org/cgi-bin/amigo/term_details?term=GO:0031072
cellular response to organic cyclic compound	Gene Ontology	GO:0071407	34	516	0.0890947370077	0.58952946111	UN046959|UN066615|UN028022|UN016206|UN028480|UN010638|UN033441|UN015787|UN076448|UN052277|UN068180|UN046742|UN078247|UN022867|UN032772|UN045730|UN044935|UN023732|UN004473|UN012413|UN037268|UN078181|UN011075|UN042235|UN003245|UN034362|UN015650|UN035768|UN020391|UN101420|UN066874|UN074077|UN051395|UN049655	http://amigo.geneontology.org/cgi-bin/amigo/term_details?term=GO:0071407
regulation of meristem growth	Gene Ontology	GO:0010075	13	164	0.0896196512464	0.59172197378	UN014848|UN064212|UN024057|UN020443|UN017913|UN011650|UN001137|UN000095|UN044035|UN083246|UN055645|UN006045|UN001191	http://amigo.geneontology.org/cgi-bin/amigo/term_details?term=GO:0010075
nucleoside metabolic process	Gene Ontology	GO:0009116	12	149	0.0921258683387	0.606958576533	UN004106|UN045244|UN073026|UN076169|UN071496|UN099790|UN046266|UN021615|UN003450|UN021736|UN018791|UN024355	http://amigo.geneontology.org/cgi-bin/amigo/term_details?term=GO:0009116
negative regulation of developmental process	Gene Ontology	GO:0051093	13	165	0.092621474409	0.608911499502	UN001660|UN016747|UN010638|UN022371|UN007797|UN052277|UN010903|UN009946|UN046222|UN023732|UN011075|UN061585|UN013894	http://amigo.geneontology.org/cgi-bin/amigo/term_details?term=GO:0051093
carbohydrate derivative biosynthetic process	Gene Ontology	GO:1901137	49	782	0.0928804516073	0.609303735115	UN002209|UN029264|UN024355|UN076169|UN003427|UN099790|UN068825|UN017942|UN093756|UN014153|UN047925|UN015787|UN026254|UN071851|UN053478|UN029728|UN049250|UN081630|UN004716|UN005266|UN024150|UN067307|UN018210|UN024171|UN011362|UN009765|UN017420|UN098599|UN042235|UN011713|UN023225|UN014233|UN045244|UN015650|UN009184|UN021736|UN018791|UN014464|UN004106|UN030827|UN001356|UN053406|UN044935|UN003918|UN0…	http://amigo.geneontology.org/cgi-bin/amigo/term_details?term=GO:1901137
protein acetylation	Gene Ontology	GO:0006473	5	45	0.0933051474894	0.609629766925	UN003690|UN013924|UN001660|UN092836|UN024057	http://amigo.geneontology.org/cgi-bin/amigo/term_details?term=GO:0006473
ligase activity	Gene Ontology	GO:0016874	28	415	0.0933289927775	0.609629766925	UN029410|UN085907|UN004106|UN073282|UN082154|UN046642|UN026254|UN029668|UN065839|UN038691|UN011362|UN019203|UN017059|UN074282|UN019197|UN047188|UN094251|UN024355|UN072087|UN005440|UN045244|UN017080|UN081630|UN089479|UN003956|UN001285|UN038347|UN075347	http://amigo.geneontology.org/cgi-bin/amigo/term_details?term=GO:0016874
cellular carbohydrate metabolic process	Gene Ontology	GO:0044262	48	766	0.0952850033857	0.615091350562	UN002209|UN045833|UN073050|UN069037|UN079309|UN092718|UN018967|UN018783|UN006045|UN002503|UN101571|UN063424|UN015835|UN053695|UN078767|UN087689|UN011550|UN060318|UN046163|UN067340|UN042052|UN060253|UN014803|UN043574|UN015955|UN014964|UN088648|UN017875|UN050011|UN036440|UN014460|UN051395|UN051975|UN030827|UN053406|UN046469|UN095327|UN078001|UN072039|UN063119|UN073247|UN060039|UN074077|UN049138|UN0…	http://amigo.geneontology.org/cgi-bin/amigo/term_details?term=GO:0044262
cell wall polysaccharide metabolic process	Gene Ontology	GO:0010383	17	231	0.0959497556135	0.615091350562	UN002209|UN101571|UN079309|UN060253|UN067340|UN043574|UN015835|UN095327|UN014964|UN045833|UN063119|UN073247|UN049138|UN000865|UN078001|UN018783|UN006045	http://amigo.geneontology.org/cgi-bin/amigo/term_details?term=GO:0010383
peroxiredoxin activity	Gene Ontology	GO:0051920	2	9	0.0963673839229	0.615091350562	UN074296|UN034332	http://amigo.geneontology.org/cgi-bin/amigo/term_details?term=GO:0051920
mitochondrial mRNA modification	Gene Ontology	GO:0080156	2	9	0.0963673839229	0.615091350562	UN096134|UN061182	http://amigo.geneontology.org/cgi-bin/amigo/term_details?term=GO:0080156
meiotic chromosome separation	Gene Ontology	GO:0051307	2	9	0.0963673839229	0.615091350562	UN085290|UN000327	http://amigo.geneontology.org/cgi-bin/amigo/term_details?term=GO:0051307
phosphatidylinositol phospholipase C activity	Gene Ontology	GO:0004435	2	9	0.0963673839229	0.615091350562	UN064752|UN081337	http://amigo.geneontology.org/cgi-bin/amigo/term_details?term=GO:0004435
phosphogluconate dehydrogenase (decarboxylating) activity	Gene Ontology	GO:0004616	2	9	0.0963673839229	0.615091350562	UN072527|UN016184	http://amigo.geneontology.org/cgi-bin/amigo/term_details?term=GO:0004616
chorismate metabolic process	Gene Ontology	GO:0046417	2	9	0.0963673839229	0.615091350562	UN014116|UN072457	http://amigo.geneontology.org/cgi-bin/amigo/term_details?term=GO:0046417
vitamin B6 biosynthetic process	Gene Ontology	GO:0042819	2	9	0.0963673839229	0.615091350562	UN063424|UN024150	http://amigo.geneontology.org/cgi-bin/amigo/term_details?term=GO:0042819
vitamin B6 metabolic process	Gene Ontology	GO:0042816	2	9	0.0963673839229	0.615091350562	UN063424|UN024150	http://amigo.geneontology.org/cgi-bin/amigo/term_details?term=GO:0042816
carbohydrate biosynthetic process	Gene Ontology	GO:0016051	52	838	0.0963783961136	0.615091350562	UN002209|UN045833|UN073050|UN092718|UN027935|UN042052|UN017942|UN032050|UN047925|UN018967|UN024187|UN006045|UN002503|UN101571|UN063424|UN087689|UN015835|UN014803|UN053695|UN078767|UN048433|UN060318|UN077305|UN031599|UN084578|UN067340|UN004106|UN079309|UN015848|UN060253|UN008950|UN043574|UN015955|UN011075|UN030827|UN002043|UN050011|UN088648|UN014460|UN051395|UN060039|UN053406|UN095327|UN064212|UN0…	http://amigo.geneontology.org/cgi-bin/amigo/term_details?term=GO:0016051
nuclear export	Gene Ontology	GO:0051168	7	74	0.0972812171503	0.618415981939	UN009765|UN076700|UN010638|UN022371|UN017452|UN010903|UN023732	http://amigo.geneontology.org/cgi-bin/amigo/term_details?term=GO:0051168
organelle envelope	Gene Ontology	GO:0031967	60	982	0.0973039212668	0.618415981939	UN010458|UN015581|UN073050|UN027953|UN005128|UN008650|UN003117|UN017942|UN032050|UN010412|UN002039|UN083246|UN048196|UN031492|UN075264|UN046742|UN018511|UN100783|UN014803|UN098463|UN016015|UN019415|UN100688|UN070986|UN010933|UN010978|UN048787|UN047059|UN004473|UN014682|UN002374|UN002656|UN024130|UN012587|UN095909|UN003639|UN002726|UN000191|UN047195|UN061171|UN077305|UN036440|UN020635|UN012497|UN0…	http://amigo.geneontology.org/cgi-bin/amigo/term_details?term=GO:0031967
alcohol binding	Gene Ontology	GO:0043178	3	20	0.0976335143378	0.619223347159	UN026653|UN019707|UN037268	http://amigo.geneontology.org/cgi-bin/amigo/term_details?term=GO:0043178
cotyledon development	Gene Ontology	GO:0048825	8	89	0.0981724296975	0.62026710674	UN001660|UN012585|UN024057|UN010638|UN040412|UN023225|UN057579|UN017059	http://amigo.geneontology.org/cgi-bin/amigo/term_details?term=GO:0048825
regulation of developmental growth	Gene Ontology	GO:0048638	19	265	0.0982038860523	0.62026710674	UN014848|UN032772|UN069205|UN064212|UN017080|UN024057|UN020443|UN076448|UN022546|UN017913|UN011650|UN001137|UN000095|UN038305|UN044035|UN083246|UN055645|UN006045|UN001191	http://amigo.geneontology.org/cgi-bin/amigo/term_details?term=GO:0048638
regulation of translation	Gene Ontology	GO:0006417	12	151	0.0986384453102	0.621727272811	UN076700|UN009640|UN074255|UN015441|UN014917|UN011771|UN018208|UN101088|UN070986|UN052277|UN012937|UN011754	http://amigo.geneontology.org/cgi-bin/amigo/term_details?term=GO:0006417
potassium ion transmembrane transporter activity	Gene Ontology	GO:0015079	6	60	0.0995709144062	0.626313344321	UN015825|UN015887|UN091886|UN004299|UN099666|UN071446	http://amigo.geneontology.org/cgi-bin/amigo/term_details?term=GO:0015079
proteasome-mediated ubiquitin-dependent protein catabolic process	Gene Ontology	GO:0043161	15	200	0.100796639419	0.632132874953	UN005826|UN008235|UN030217|UN017080|UN024464|UN027935|UN043756|UN012707|UN030912|UN038305|UN022546|UN023225|UN063116|UN098090|UN004133	http://amigo.geneontology.org/cgi-bin/amigo/term_details?term=GO:0043161
ribonucleoside metabolic process	Gene Ontology	GO:0009119	11	136	0.101423129405	0.632132874953	UN004106|UN045244|UN073026|UN076169|UN071496|UN099790|UN046266|UN003450|UN021736|UN018791|UN024355	http://amigo.geneontology.org/cgi-bin/amigo/term_details?term=GO:0009119
purine-containing compound biosynthetic process	Gene Ontology	GO:0072522	9	105	0.101761660514	0.632132874953	UN011362|UN045244|UN017059|UN099790|UN032050|UN084578|UN021736|UN018791|UN024355	http://amigo.geneontology.org/cgi-bin/amigo/term_details?term=GO:0072522
cellular response to DNA damage stimulus	Gene Ontology	GO:0006974	24	351	0.10216310215	0.632132874953	UN095939|UN021867|UN029410|UN010638|UN015787|UN036269|UN094439|UN047390|UN079601|UN030217|UN064492|UN011538|UN036255|UN031952|UN010136|UN023327|UN034362|UN000327|UN038347|UN085722|UN023468|UN020318|UN070653|UN018583	http://amigo.geneontology.org/cgi-bin/amigo/term_details?term=GO:0006974
RNA splicing	Gene Ontology	GO:0008380	24	351	0.10216310215	0.632132874953	UN011159|UN053118|UN010638|UN020248|UN093064|UN053478|UN022829|UN023732|UN079601|UN040349|UN009640|UN029113|UN022146|UN022049|UN048268|UN068702|UN021541|UN023051|UN010528|UN080732|UN003896|UN073802|UN018526|UN074255	http://amigo.geneontology.org/cgi-bin/amigo/term_details?term=GO:0008380
D-xylose metabolic process	Gene Ontology	GO:0042732	4	33	0.102316433962	0.632132874953	UN100207|UN046163|UN011713|UN009184	http://amigo.geneontology.org/cgi-bin/amigo/term_details?term=GO:0042732
response to ozone	Gene Ontology	GO:0010193	4	33	0.102316433962	0.632132874953	UN018967|UN051395|UN074077|UN010136	http://amigo.geneontology.org/cgi-bin/amigo/term_details?term=GO:0010193
envelope	Gene Ontology	GO:0031975	60	986	0.102357138731	0.632132874953	UN010458|UN015581|UN073050|UN027953|UN005128|UN008650|UN003117|UN017942|UN032050|UN010412|UN002039|UN083246|UN048196|UN031492|UN075264|UN046742|UN018511|UN100783|UN014803|UN098463|UN016015|UN019415|UN100688|UN070986|UN010933|UN010978|UN048787|UN047059|UN004473|UN014682|UN002374|UN002656|UN024130|UN012587|UN095909|UN003639|UN002726|UN000191|UN047195|UN061171|UN077305|UN036440|UN020635|UN012497|UN0…	http://amigo.geneontology.org/cgi-bin/amigo/term_details?term=GO:0031975
regulation of meristem development	Gene Ontology	GO:0048509	16	217	0.102579856317	0.632231090244	UN014848|UN044229|UN064212|UN024057|UN020443|UN017913|UN007797|UN011650|UN001137|UN000095|UN044035|UN083246|UN052277|UN055645|UN006045|UN001191	http://amigo.geneontology.org/cgi-bin/amigo/term_details?term=GO:0048509
nucleobase-containing compound transport	Gene Ontology	GO:0015931	15	201	0.103731503721	0.636897938135	UN054664|UN009765|UN076700|UN027953|UN010638|UN022371|UN010222|UN017452|UN003117|UN010903|UN018511|UN040349|UN018551|UN077305|UN023732	http://amigo.geneontology.org/cgi-bin/amigo/term_details?term=GO:0015931
cell redox homeostasis	Gene Ontology	GO:0045454	10	121	0.103916133644	0.636897938135	UN074903|UN070274|UN025243|UN079852|UN074199|UN020570|UN071913|UN065505|UN074698|UN036440	http://amigo.geneontology.org/cgi-bin/amigo/term_details?term=GO:0045454
seedling development	Gene Ontology	GO:0090351	17	234	0.103962077569	0.636897938135	UN001660|UN073050|UN022087|UN012413|UN024057|UN066874|UN074255|UN040412|UN010903|UN078181|UN011075|UN022371|UN012585|UN014153|UN046222|UN059243|UN007797	http://amigo.geneontology.org/cgi-bin/amigo/term_details?term=GO:0090351
ubiquitinyl hydrolase activity	Gene Ontology	GO:0036459	6	61	0.105139715007	0.641972860032	UN005826|UN008235|UN043756|UN016231|UN054270|UN065431	http://amigo.geneontology.org/cgi-bin/amigo/term_details?term=GO:0036459
RNA splicing, via transesterification reactions	Gene Ontology	GO:0000375	12	153	0.105420469655	0.641972860032	UN080732|UN009640|UN053118|UN018526|UN022146|UN010638|UN022049|UN053478|UN048268|UN022829|UN023732|UN074255	http://amigo.geneontology.org/cgi-bin/amigo/term_details?term=GO:0000375
RNA splicing, via transesterification reactions with bulged adenosine as nucleophile	Gene Ontology	GO:0000377	12	153	0.105420469655	0.641972860032	UN080732|UN009640|UN053118|UN018526|UN022146|UN010638|UN022049|UN053478|UN048268|UN022829|UN023732|UN074255	http://amigo.geneontology.org/cgi-bin/amigo/term_details?term=GO:0000377
ubiquitin-specific protease activity	Gene Ontology	GO:0004843	5	47	0.105989703451	0.643544995751	UN016231|UN005826|UN054270|UN043756|UN008235	http://amigo.geneontology.org/cgi-bin/amigo/term_details?term=GO:0004843
response to ionizing radiation	Gene Ontology	GO:0010212	7	76	0.107185510341	0.643544995751	UN021867|UN064492|UN038347|UN010638|UN036255|UN020318|UN015787	http://amigo.geneontology.org/cgi-bin/amigo/term_details?term=GO:0010212
cytoplasmic microtubule organization	Gene Ontology	GO:0031122	3	21	0.10775061847	0.643544995751	UN018967|UN058720|UN001551	http://amigo.geneontology.org/cgi-bin/amigo/term_details?term=GO:0031122
arginine metabolic process	Gene Ontology	GO:0006525	3	21	0.10775061847	0.643544995751	UN007376|UN004106|UN045244	http://amigo.geneontology.org/cgi-bin/amigo/term_details?term=GO:0006525
mitotic sister chromatid segregation	Gene Ontology	GO:0000070	3	21	0.10775061847	0.643544995751	UN007859|UN023620|UN078247	http://amigo.geneontology.org/cgi-bin/amigo/term_details?term=GO:0000070
pyridine-containing compound biosynthetic process	Gene Ontology	GO:0072525	3	21	0.10775061847	0.643544995751	UN007325|UN063424|UN024150	http://amigo.geneontology.org/cgi-bin/amigo/term_details?term=GO:0072525
cortical cytoskeleton organization	Gene Ontology	GO:0030865	3	21	0.10775061847	0.643544995751	UN018967|UN088516|UN010746	http://amigo.geneontology.org/cgi-bin/amigo/term_details?term=GO:0030865
proteasome core complex	Gene Ontology	GO:0005839	3	21	0.10775061847	0.643544995751	UN027935|UN063116|UN004133	http://amigo.geneontology.org/cgi-bin/amigo/term_details?term=GO:0005839
plastid membrane organization	Gene Ontology	GO:0009668	14	186	0.107783787316	0.643544995751	UN017995|UN073050|UN022087|UN024057|UN014949|UN072612|UN045756|UN098463|UN018208|UN010412|UN041588|UN070986|UN018605|UN001660	http://amigo.geneontology.org/cgi-bin/amigo/term_details?term=GO:0009668
thylakoid membrane organization	Gene Ontology	GO:0010027	14	186	0.107783787316	0.643544995751	UN017995|UN073050|UN022087|UN024057|UN014949|UN072612|UN045756|UN098463|UN018208|UN010412|UN041588|UN070986|UN018605|UN001660	http://amigo.geneontology.org/cgi-bin/amigo/term_details?term=GO:0010027
cellular protein modification process	Gene Ontology	GO:0006464	160	2835	0.108339778566	0.644347671352	UN032772|UN064212|UN094584|UN007024|UN029330|UN043756|UN056059|UN009946|UN100135|UN003680|UN021867|UN019975|UN053478|UN022867|UN075620|UN028065|UN017937|UN017420|UN012413|UN100917|UN036255|UN003690|UN023225|UN067307|UN014464|UN044081|UN012817|UN020443|UN020568|UN003271|UN078001|UN065109|UN075347|UN071213|UN076165|UN012573|UN015441|UN061195|UN003117|UN000095|UN005826|UN071851|UN017080|UN009328|UN0…	http://amigo.geneontology.org/cgi-bin/amigo/term_details?term=GO:0006464
protein modification process	Gene Ontology	GO:0036211	160	2835	0.108339778566	0.644347671352	UN032772|UN064212|UN094584|UN007024|UN029330|UN043756|UN056059|UN009946|UN100135|UN003680|UN021867|UN019975|UN053478|UN022867|UN075620|UN028065|UN017937|UN017420|UN012413|UN100917|UN036255|UN003690|UN023225|UN067307|UN014464|UN044081|UN012817|UN020443|UN020568|UN003271|UN078001|UN065109|UN075347|UN071213|UN076165|UN012573|UN015441|UN061195|UN003117|UN000095|UN005826|UN071851|UN017080|UN009328|UN0…	http://amigo.geneontology.org/cgi-bin/amigo/term_details?term=GO:0036211
defense response to virus	Gene Ontology	GO:0051607	11	138	0.108738259927	0.645461865239	UN046959|UN012413|UN078247|UN066874|UN078181|UN007797|UN022867|UN015787|UN034362|UN052277|UN076448	http://amigo.geneontology.org/cgi-bin/amigo/term_details?term=GO:0051607
apoplast	Gene Ontology	GO:0048046	30	458	0.109769712114	0.646001376756	UN061447|UN073050|UN031599|UN032050|UN092718|UN083246|UN024187|UN018783|UN000459|UN046742|UN004045|UN029113|UN008950|UN017057|UN017913|UN042235|UN060677|UN017875|UN035174|UN041006|UN024355|UN053406|UN046469|UN038347|UN063119|UN000095|UN044935|UN084578|UN049138|UN067640	http://amigo.geneontology.org/cgi-bin/amigo/term_details?term=GO:0048046
cellular carbohydrate biosynthetic process	Gene Ontology	GO:0034637	34	528	0.110017074492	0.646001376756	UN002209|UN045833|UN073050|UN079309|UN018967|UN006045|UN002503|UN101571|UN063424|UN015835|UN053695|UN078767|UN087689|UN060318|UN067340|UN042052|UN060253|UN014803|UN043574|UN015955|UN088648|UN050011|UN014460|UN000865|UN030827|UN053406|UN095327|UN078001|UN073247|UN060039|UN074077|UN051395|UN015848|UN020139	http://amigo.geneontology.org/cgi-bin/amigo/term_details?term=GO:0034637
cellular macromolecule catabolic process	Gene Ontology	GO:0044265	43	688	0.111715945949	0.646001376756	UN046959|UN043756|UN090667|UN029410|UN024464|UN069037|UN027935|UN004106|UN012707|UN030912|UN011316|UN046642|UN076448|UN022546|UN094439|UN005826|UN032876|UN022829|UN016231|UN077305|UN005710|UN098090|UN019707|UN009285|UN017937|UN030217|UN008235|UN077527|UN002043|UN016398|UN023225|UN021736|UN043046|UN054270|UN017080|UN031599|UN007797|UN093371|UN038305|UN063116|UN050304|UN065431|UN004133	http://amigo.geneontology.org/cgi-bin/amigo/term_details?term=GO:0044265
response to karrikin	Gene Ontology	GO:0080167	10	123	0.111839031653	0.646001376756	UN070601|UN019372|UN002031|UN024934|UN075025|UN036760|UN059243|UN016984|UN075264|UN004473	http://amigo.geneontology.org/cgi-bin/amigo/term_details?term=GO:0080167
cell surface receptor signaling pathway	Gene Ontology	GO:0007166	13	171	0.111916894612	0.646001376756	UN082959|UN014848|UN064212|UN056257|UN020443|UN067049|UN090990|UN000604|UN001191|UN001607|UN014395|UN095184|UN011650	http://amigo.geneontology.org/cgi-bin/amigo/term_details?term=GO:0007166
chloroplast RNA processing	Gene Ontology	GO:0031425	2	10	0.112053594354	0.646001376756	UN094984|UN018424	http://amigo.geneontology.org/cgi-bin/amigo/term_details?term=GO:0031425
ncRNA catabolic process	Gene Ontology	GO:0034661	2	10	0.112053594354	0.646001376756	UN046959|UN005710	http://amigo.geneontology.org/cgi-bin/amigo/term_details?term=GO:0034661
pollen maturation	Gene Ontology	GO:0010152	2	10	0.112053594354	0.646001376756	UN019707|UN008547	http://amigo.geneontology.org/cgi-bin/amigo/term_details?term=GO:0010152
sequence-specific DNA binding RNA polymerase II transcription factor activity	Gene Ontology	GO:0000981	2	10	0.112053594354	0.646001376756	UN012565|UN022640	http://amigo.geneontology.org/cgi-bin/amigo/term_details?term=GO:0000981
protein phosphorylated amino acid binding	Gene Ontology	GO:0045309	2	10	0.112053594354	0.646001376756	UN068180|UN017515	http://amigo.geneontology.org/cgi-bin/amigo/term_details?term=GO:0045309
thiamine-containing compound metabolic process	Gene Ontology	GO:0042723	2	10	0.112053594354	0.646001376756	UN016281|UN014403	http://amigo.geneontology.org/cgi-bin/amigo/term_details?term=GO:0042723
phosphoprotein binding	Gene Ontology	GO:0051219	2	10	0.112053594354	0.646001376756	UN068180|UN017515	http://amigo.geneontology.org/cgi-bin/amigo/term_details?term=GO:0051219
thiamine metabolic process	Gene Ontology	GO:0006772	2	10	0.112053594354	0.646001376756	UN016281|UN014403	http://amigo.geneontology.org/cgi-bin/amigo/term_details?term=GO:0006772
photosystem II repair	Gene Ontology	GO:0010206	2	10	0.112053594354	0.646001376756	UN048260|UN047087	http://amigo.geneontology.org/cgi-bin/amigo/term_details?term=GO:0010206
hydrogen peroxide catabolic process	Gene Ontology	GO:0042744	11	139	0.112507220396	0.646001376756	UN050617|UN034863|UN017057|UN050600|UN083246|UN093371|UN053156|UN018967|UN041588|UN036440|UN024187	http://amigo.geneontology.org/cgi-bin/amigo/term_details?term=GO:0042744
condensed chromosome	Gene Ontology	GO:0000793	5	48	0.112632886428	0.646001376756	UN034362|UN007859|UN078247|UN023620|UN075594	http://amigo.geneontology.org/cgi-bin/amigo/term_details?term=GO:0000793
potassium ion transmembrane transport	Gene Ontology	GO:0071805	5	48	0.112632886428	0.646001376756	UN015825|UN015887|UN004299|UN099666|UN071446	http://amigo.geneontology.org/cgi-bin/amigo/term_details?term=GO:0071805
cellular potassium ion transport	Gene Ontology	GO:0071804	5	48	0.112632886428	0.646001376756	UN015825|UN015887|UN004299|UN099666|UN071446	http://amigo.geneontology.org/cgi-bin/amigo/term_details?term=GO:0071804
double-strand break repair	Gene Ontology	GO:0006302	9	108	0.114555624704	0.654572980783	UN000327|UN021867|UN064492|UN038347|UN010638|UN036255|UN020318|UN015787|UN034362	http://amigo.geneontology.org/cgi-bin/amigo/term_details?term=GO:0006302
regulation of cell cycle process	Gene Ontology	GO:0010564	11	140	0.116349989249	0.662152402997	UN016594|UN040727|UN017080|UN012585|UN017059|UN078247|UN040412|UN094709|UN015787|UN076448|UN049985	http://amigo.geneontology.org/cgi-bin/amigo/term_details?term=GO:0010564
ribonucleoside monophosphate metabolic process	Gene Ontology	GO:0009161	8	93	0.116623415217	0.662152402997	UN011362|UN004106|UN045244|UN076169|UN099790|UN021736|UN018791|UN024355	http://amigo.geneontology.org/cgi-bin/amigo/term_details?term=GO:0009161
NAD binding	Gene Ontology	GO:0051287	6	63	0.116748493692	0.662152402997	UN072527|UN015787|UN031599|UN030912|UN002043|UN016184	http://amigo.geneontology.org/cgi-bin/amigo/term_details?term=GO:0051287
seed germination	Gene Ontology	GO:0009845	16	222	0.117283996232	0.663893128426	UN001660|UN073050|UN012585|UN012413|UN024057|UN066874|UN074255|UN040412|UN010903|UN078181|UN011075|UN022371|UN014153|UN046222|UN059243|UN007797	http://amigo.geneontology.org/cgi-bin/amigo/term_details?term=GO:0009845
organophosphate biosynthetic process	Gene Ontology	GO:0090407	51	835	0.117867569935	0.663893128426	UN066615|UN021867|UN017826|UN076169|UN004299|UN064761|UN001356|UN032050|UN004485|UN014153|UN047925|UN006756|UN063424|UN072612|UN009765|UN014949|UN087689|UN005028|UN005128|UN052508|UN018605|UN097456|UN011362|UN009285|UN007815|UN044672|UN085417|UN064492|UN017059|UN007325|UN036255|UN037220|UN017875|UN018431|UN014233|UN020424|UN012497|UN099790|UN021736|UN018791|UN024355|UN072087|UN004106|UN045244|UN0…	http://amigo.geneontology.org/cgi-bin/amigo/term_details?term=GO:0090407
branched-chain amino acid biosynthetic process	Gene Ontology	GO:0009082	3	22	0.118253381675	0.663893128426	UN017942|UN032050|UN084578	http://amigo.geneontology.org/cgi-bin/amigo/term_details?term=GO:0009082
inositol phosphate dephosphorylation	Gene Ontology	GO:0046855	3	22	0.118253381675	0.663893128426	UN072039|UN051975|UN046163	http://amigo.geneontology.org/cgi-bin/amigo/term_details?term=GO:0046855
inositol phosphate catabolic process	Gene Ontology	GO:0071545	3	22	0.118253381675	0.663893128426	UN072039|UN051975|UN046163	http://amigo.geneontology.org/cgi-bin/amigo/term_details?term=GO:0071545
alcohol catabolic process	Gene Ontology	GO:0046164	4	35	0.11835844128	0.663893128426	UN072039|UN051975|UN046163|UN019372	http://amigo.geneontology.org/cgi-bin/amigo/term_details?term=GO:0046164
meristem growth	Gene Ontology	GO:0035266	13	173	0.118835396405	0.664039675587	UN014848|UN064212|UN024057|UN020443|UN017913|UN011650|UN001137|UN000095|UN044035|UN083246|UN055645|UN006045|UN001191	http://amigo.geneontology.org/cgi-bin/amigo/term_details?term=GO:0035266
translation initiation factor activity	Gene Ontology	GO:0003743	9	109	0.119008270817	0.664039675587	UN101088|UN008950|UN074919|UN007240|UN011771|UN081520|UN019468|UN052277|UN079601	http://amigo.geneontology.org/cgi-bin/amigo/term_details?term=GO:0003743
mRNA processing	Gene Ontology	GO:0006397	20	290	0.119291899448	0.664039675587	UN046959|UN027080|UN072612|UN009640|UN020248|UN073802|UN018526|UN022146|UN010638|UN053478|UN018208|UN048268|UN022829|UN040349|UN054426|UN021541|UN070986|UN023732|UN022049|UN074255	http://amigo.geneontology.org/cgi-bin/amigo/term_details?term=GO:0006397
voltage-gated ion channel activity	Gene Ontology	GO:0005244	5	49	0.119470664564	0.664039675587	UN015825|UN015887|UN004299|UN099666|UN071446	http://amigo.geneontology.org/cgi-bin/amigo/term_details?term=GO:0005244
voltage-gated channel activity	Gene Ontology	GO:0022832	5	49	0.119470664564	0.664039675587	UN015825|UN015887|UN004299|UN099666|UN071446	http://amigo.geneontology.org/cgi-bin/amigo/term_details?term=GO:0022832
cellular polysaccharide metabolic process	Gene Ontology	GO:0044264	39	622	0.120574298602	0.668957587708	UN002209|UN045833|UN073050|UN079309|UN092718|UN018967|UN018783|UN006045|UN002503|UN101571|UN063424|UN015835|UN078767|UN087689|UN060318|UN067340|UN042052|UN060253|UN014803|UN043574|UN015955|UN014964|UN088648|UN017875|UN050011|UN036440|UN051395|UN030827|UN053406|UN046469|UN095327|UN078001|UN063119|UN073247|UN074077|UN049138|UN000865|UN015848|UN020139	http://amigo.geneontology.org/cgi-bin/amigo/term_details?term=GO:0044264
glucose catabolic process	Gene Ontology	GO:0006007	8	94	0.121507193811	0.671276651057	UN075099|UN073247|UN008547|UN031599|UN074077|UN051395|UN054270|UN014460	http://amigo.geneontology.org/cgi-bin/amigo/term_details?term=GO:0006007
organic substance metabolic process	Gene Ontology	GO:0071704	611	11440	0.122340216728	0.671276651057	UN013405|UN021867|UN007024|UN021868|UN076466|UN004299|UN056059|UN079232|UN015650|UN003680|UN046742|UN063424|UN020248|UN035061|UN034863|UN053478|UN066943|UN075620|UN020122|UN075626|UN088962|UN036760|UN059243|UN001137|UN007859|UN013271|UN004045|UN007325|UN022146|UN100917|UN048268|UN061447|UN050011|UN023225|UN048260|UN012497|UN003450|UN067307|UN071069|UN051975|UN027247|UN003896|UN011754|UN020443|UN0…	http://amigo.geneontology.org/cgi-bin/amigo/term_details?term=GO:0071704
microtubule cytoskeleton organization	Gene Ontology	GO:0000226	16	224	0.123498331144	0.671276651057	UN064212|UN010746|UN012413|UN066874|UN012573|UN015787|UN078181|UN075594|UN015964|UN017080|UN001551|UN018967|UN088516|UN040333|UN058720|UN011754	http://amigo.geneontology.org/cgi-bin/amigo/term_details?term=GO:0000226
regulation of cell growth	Gene Ontology	GO:0001558	9	110	0.123553615275	0.671276651057	UN032772|UN069205|UN017080|UN038305|UN044229|UN074077|UN051395|UN076448|UN022546	http://amigo.geneontology.org/cgi-bin/amigo/term_details?term=GO:0001558
transferase activity, transferring hexosyl groups	Gene Ontology	GO:0016758	26	395	0.123947707292	0.671276651057	UN054953|UN079309|UN093756|UN003245|UN006045|UN008474|UN053695|UN020122|UN018210|UN088962|UN042052|UN017420|UN073026|UN043574|UN071992|UN098599|UN030827|UN081908|UN001356|UN088648|UN006815|UN038024|UN073247|UN060039|UN015848|UN020139	http://amigo.geneontology.org/cgi-bin/amigo/term_details?term=GO:0016758
sulfur compound biosynthetic process	Gene Ontology	GO:0044272	32	500	0.124093852029	0.671276651057	UN011159|UN066615|UN029264|UN018967|UN017942|UN083246|UN016281|UN026254|UN075264|UN046742|UN093064|UN059090|UN004716|UN005028|UN024150|UN004663|UN050600|UN012587|UN029113|UN017151|UN057333|UN042235|UN068702|UN034543|UN023051|UN010528|UN003896|UN053406|UN014403|UN085907|UN074317|UN044935	http://amigo.geneontology.org/cgi-bin/amigo/term_details?term=GO:0044272
purine nucleotide metabolic process	Gene Ontology	GO:0006163	10	126	0.124342708195	0.671276651057	UN011362|UN045244|UN017059|UN005128|UN099790|UN032050|UN084578|UN021736|UN018791|UN024355	http://amigo.geneontology.org/cgi-bin/amigo/term_details?term=GO:0006163
chlorophyll biosynthetic process	Gene Ontology	GO:0015995	10	126	0.124342708195	0.671276651057	UN014682|UN009285|UN046469|UN016015|UN074317|UN010458|UN005028|UN017875|UN046222|UN059243	http://amigo.geneontology.org/cgi-bin/amigo/term_details?term=GO:0015995
reproduction	Gene Ontology	GO:0000003	41	660	0.124916782349	0.671276651057	UN016594|UN072131|UN021867|UN076165|UN010638|UN047636|UN038860|UN022371|UN082154|UN015787|UN013894|UN076448|UN085290|UN016747|UN078247|UN014803|UN094709|UN004716|UN074077|UN023732|UN098090|UN009765|UN012413|UN017059|UN036255|UN057333|UN078181|UN011075|UN024255|UN098221|UN064492|UN075594|UN000327|UN066874|UN034863|UN040412|UN017202|UN010903|UN012585|UN058760|UN051395	http://amigo.geneontology.org/cgi-bin/amigo/term_details?term=GO:0000003
heme biosynthetic process	Gene Ontology	GO:0006783	4	36	0.126762307158	0.671276651057	UN016015|UN014682|UN010458|UN020635	http://amigo.geneontology.org/cgi-bin/amigo/term_details?term=GO:0006783
photosynthesis, light harvesting	Gene Ontology	GO:0009765	4	36	0.126762307158	0.671276651057	UN048260|UN012587|UN075264|UN047087	http://amigo.geneontology.org/cgi-bin/amigo/term_details?term=GO:0009765
cell wall macromolecule metabolic process	Gene Ontology	GO:0044036	21	310	0.127228971496	0.671276651057	UN002209|UN101571|UN017420|UN060253|UN016747|UN048572|UN043574|UN015835|UN095327|UN067340|UN014964|UN045833|UN063119|UN073247|UN079309|UN049138|UN000865|UN078001|UN018783|UN013894|UN006045	http://amigo.geneontology.org/cgi-bin/amigo/term_details?term=GO:0044036
pigment biosynthetic process	Gene Ontology	GO:0046148	19	276	0.127666957699	0.671276651057	UN011362|UN014682|UN002174|UN020635|UN009285|UN046469|UN041588|UN014949|UN068901|UN016015|UN074317|UN010458|UN005028|UN017875|UN076762|UN083246|UN046222|UN092624|UN059243	http://amigo.geneontology.org/cgi-bin/amigo/term_details?term=GO:0046148
hemicellulose metabolic process	Gene Ontology	GO:0010410	14	192	0.127788730002	0.671276651057	UN002209|UN101571|UN079309|UN060253|UN067340|UN043574|UN015835|UN095327|UN078001|UN073247|UN049138|UN000865|UN018783|UN045833	http://amigo.geneontology.org/cgi-bin/amigo/term_details?term=GO:0010410
xylanase activity	Gene Ontology	GO:0097599	2	11	0.128337749993	0.671276651057	UN018783|UN049138	http://amigo.geneontology.org/cgi-bin/amigo/term_details?term=GO:0097599
external encapsulating structure part	Gene Ontology	GO:0044462	2	11	0.128337749993	0.671276651057	UN051395|UN074077	http://amigo.geneontology.org/cgi-bin/amigo/term_details?term=GO:0044462
oxysterol binding	Gene Ontology	GO:0008142	2	11	0.128337749993	0.671276651057	UN026653|UN037268	http://amigo.geneontology.org/cgi-bin/amigo/term_details?term=GO:0008142
serine/threonine protein kinase complex	Gene Ontology	GO:1902554	2	11	0.128337749993	0.671276651057	UN079601|UN061195	http://amigo.geneontology.org/cgi-bin/amigo/term_details?term=GO:1902554
regulation of intracellular pH	Gene Ontology	GO:0051453	2	11	0.128337749993	0.671276651057	UN101321|UN020445	http://amigo.geneontology.org/cgi-bin/amigo/term_details?term=GO:0051453
snRNA binding	Gene Ontology	GO:0017069	2	11	0.128337749993	0.671276651057	UN048268|UN022146	http://amigo.geneontology.org/cgi-bin/amigo/term_details?term=GO:0017069
phospholipase C activity	Gene Ontology	GO:0004629	2	11	0.128337749993	0.671276651057	UN064752|UN081337	http://amigo.geneontology.org/cgi-bin/amigo/term_details?term=GO:0004629
NAD metabolic process	Gene Ontology	GO:0019674	2	11	0.128337749993	0.671276651057	UN007325|UN024150	http://amigo.geneontology.org/cgi-bin/amigo/term_details?term=GO:0019674
glycogen metabolic process	Gene Ontology	GO:0005977	2	11	0.128337749993	0.671276651057	UN042052|UN020139	http://amigo.geneontology.org/cgi-bin/amigo/term_details?term=GO:0005977
glycogen biosynthetic process	Gene Ontology	GO:0005978	2	11	0.128337749993	0.671276651057	UN042052|UN020139	http://amigo.geneontology.org/cgi-bin/amigo/term_details?term=GO:0005978
mitochondrial RNA modification	Gene Ontology	GO:1900864	2	11	0.128337749993	0.671276651057	UN096134|UN061182	http://amigo.geneontology.org/cgi-bin/amigo/term_details?term=GO:1900864
energy reserve metabolic process	Gene Ontology	GO:0006112	2	11	0.128337749993	0.671276651057	UN042052|UN020139	http://amigo.geneontology.org/cgi-bin/amigo/term_details?term=GO:0006112
cysteine-type endopeptidase inhibitor activity	Gene Ontology	GO:0004869	2	11	0.128337749993	0.671276651057	UN070663|UN022050	http://amigo.geneontology.org/cgi-bin/amigo/term_details?term=GO:0004869
regulation of meiotic cell cycle	Gene Ontology	GO:0051445	2	11	0.128337749993	0.671276651057	UN016594|UN094709	http://amigo.geneontology.org/cgi-bin/amigo/term_details?term=GO:0051445
regulation of cellular pH	Gene Ontology	GO:0030641	2	11	0.128337749993	0.671276651057	UN101321|UN020445	http://amigo.geneontology.org/cgi-bin/amigo/term_details?term=GO:0030641
regulation of phosphorelay signal transduction system	Gene Ontology	GO:0070297	3	23	0.129117000596	0.671276651057	UN066874|UN012413|UN078181	http://amigo.geneontology.org/cgi-bin/amigo/term_details?term=GO:0070297
protein-cysteine S-palmitoyltransferase activity	Gene Ontology	GO:0019706	3	23	0.129117000596	0.671276651057	UN043243|UN017771|UN076182	http://amigo.geneontology.org/cgi-bin/amigo/term_details?term=GO:0019706
protein-cysteine S-acyltransferase activity	Gene Ontology	GO:0019707	3	23	0.129117000596	0.671276651057	UN043243|UN017771|UN076182	http://amigo.geneontology.org/cgi-bin/amigo/term_details?term=GO:0019707
inositol trisphosphate metabolic process	Gene Ontology	GO:0032957	3	23	0.129117000596	0.671276651057	UN072039|UN051975|UN046163	http://amigo.geneontology.org/cgi-bin/amigo/term_details?term=GO:0032957
trehalose biosynthetic process	Gene Ontology	GO:0005992	3	23	0.129117000596	0.671276651057	UN014460|UN060039|UN053695	http://amigo.geneontology.org/cgi-bin/amigo/term_details?term=GO:0005992
phosphorylated carbohydrate dephosphorylation	Gene Ontology	GO:0046838	3	23	0.129117000596	0.671276651057	UN072039|UN051975|UN046163	http://amigo.geneontology.org/cgi-bin/amigo/term_details?term=GO:0046838
purine nucleobase transmembrane transporter activity	Gene Ontology	GO:0005345	3	23	0.129117000596	0.671276651057	UN054664|UN010222|UN018551	http://amigo.geneontology.org/cgi-bin/amigo/term_details?term=GO:0005345
regulation of ethylene-activated signaling pathway	Gene Ontology	GO:0010104	3	23	0.129117000596	0.671276651057	UN066874|UN012413|UN078181	http://amigo.geneontology.org/cgi-bin/amigo/term_details?term=GO:0010104
cellular polysaccharide biosynthetic process	Gene Ontology	GO:0033692	31	485	0.129652077575	0.671290052593	UN002209|UN045833|UN073050|UN079309|UN018967|UN006045|UN002503|UN101571|UN063424|UN015835|UN078767|UN087689|UN060318|UN067340|UN042052|UN060253|UN014803|UN043574|UN015955|UN088648|UN050011|UN000865|UN030827|UN053406|UN095327|UN078001|UN073247|UN074077|UN051395|UN015848|UN020139	http://amigo.geneontology.org/cgi-bin/amigo/term_details?term=GO:0033692
pyrimidine-containing compound metabolic process	Gene Ontology	GO:0072527	13	176	0.129663502245	0.671290052593	UN009765|UN045244|UN005128|UN076169|UN014403|UN004106|UN014153|UN047925|UN014233|UN016281|UN003450|UN018791|UN024355	http://amigo.geneontology.org/cgi-bin/amigo/term_details?term=GO:0072527
coenzyme binding	Gene Ontology	GO:0050662	21	311	0.129962875373	0.671290052593	UN072527|UN016184|UN020424|UN014116|UN100227|UN050600|UN048531|UN067640|UN048433|UN032050|UN031599|UN005136|UN030912|UN060677|UN002043|UN084578|UN015787|UN024187|UN018099|UN078785|UN024150	http://amigo.geneontology.org/cgi-bin/amigo/term_details?term=GO:0050662
cellular component organization or biogenesis	Gene Ontology	GO:0071840	238	4332	0.129997942798	0.671290052593	UN032772|UN045833|UN064212|UN021867|UN061171|UN045756|UN012317|UN033441|UN098463|UN048572|UN009946|UN002039|UN018967|UN052769|UN077305|UN022546|UN101571|UN046742|UN047195|UN028419|UN015964|UN002374|UN066943|UN085784|UN002605|UN073229|UN004663|UN004473|UN007859|UN013271|UN044672|UN012413|UN014803|UN041147|UN036255|UN014964|UN011771|UN047188|UN071065|UN030827|UN034362|UN088648|UN011754|UN018814|UN0…	http://amigo.geneontology.org/cgi-bin/amigo/term_details?term=GO:0071840
response to abiotic stimulus	Gene Ontology	GO:0009628	149	2656	0.131157649261	0.674959816757	UN013405|UN064212|UN016398|UN028480|UN002174|UN016158|UN010631|UN020721|UN018967|UN021867|UN046742|UN063424|UN066943|UN075025|UN016231|UN036760|UN059243|UN004473|UN070601|UN007859|UN011475|UN004045|UN012659|UN037268|UN013743|UN023949|UN036255|UN014964|UN010276|UN050011|UN075099|UN085494|UN044081|UN051975|UN027247|UN067307|UN046469|UN040412|UN031599|UN044935|UN023620|UN019372|UN076165|UN005128|UN0…	http://amigo.geneontology.org/cgi-bin/amigo/term_details?term=GO:0009628
cellular homeostasis	Gene Ontology	GO:0019725	23	346	0.131393305341	0.674959816757	UN074903|UN079066|UN074698|UN008271|UN101321|UN020570|UN079852|UN074199|UN075264|UN071913|UN025243|UN064095|UN065505|UN046788|UN005156|UN070274|UN055865|UN036440|UN089262|UN020445|UN089842|UN058107|UN049655	http://amigo.geneontology.org/cgi-bin/amigo/term_details?term=GO:0019725
establishment of plastid localization	Gene Ontology	GO:0051667	8	96	0.131591773238	0.674959816757	UN017995|UN073050|UN022087|UN014949|UN018208|UN041588|UN070986|UN018605	http://amigo.geneontology.org/cgi-bin/amigo/term_details?term=GO:0051667
chloroplast relocation	Gene Ontology	GO:0009902	8	96	0.131591773238	0.674959816757	UN017995|UN073050|UN022087|UN014949|UN018208|UN041588|UN070986|UN018605	http://amigo.geneontology.org/cgi-bin/amigo/term_details?term=GO:0009902
reactive oxygen species metabolic process	Gene Ontology	GO:0072593	27	416	0.132427766843	0.678110022178	UN002209|UN066615|UN050617|UN028022|UN028480|UN083246|UN053156|UN018967|UN024187|UN046742|UN034863|UN004473|UN050600|UN014803|UN017057|UN011075|UN042235|UN060677|UN036440|UN035768|UN020391|UN093371|UN044935|UN041588|UN021383|UN007380|UN070653	http://amigo.geneontology.org/cgi-bin/amigo/term_details?term=GO:0072593
mitotic nuclear division	Gene Ontology	GO:0007067	9	112	0.13291870026	0.679485730257	UN007859|UN017080|UN078247|UN012573|UN094709|UN015787|UN098090|UN076448|UN023620	http://amigo.geneontology.org/cgi-bin/amigo/term_details?term=GO:0007067
xylan metabolic process	Gene Ontology	GO:0045491	13	177	0.133391684659	0.680765242073	UN002209|UN101571|UN079309|UN060253|UN067340|UN043574|UN015835|UN095327|UN078001|UN049138|UN000865|UN018783|UN045833	http://amigo.geneontology.org/cgi-bin/amigo/term_details?term=GO:0045491
cation channel activity	Gene Ontology	GO:0005261	5	51	0.133710006434	0.680908340656	UN015825|UN015887|UN004299|UN099666|UN071446	http://amigo.geneontology.org/cgi-bin/amigo/term_details?term=GO:0005261
cellular protein catabolic process	Gene Ontology	GO:0044257	34	540	0.133865198801	0.680908340656	UN043756|UN019707|UN029410|UN024464|UN027935|UN004106|UN012707|UN031599|UN011316|UN046642|UN076448|UN022546|UN005826|UN008235|UN016231|UN077305|UN098090|UN009285|UN017937|UN030217|UN002043|UN023225|UN021736|UN043046|UN054270|UN017080|UN030912|UN007797|UN093371|UN038305|UN004133|UN050304|UN065431|UN063116	http://amigo.geneontology.org/cgi-bin/amigo/term_details?term=GO:0044257
photoperiodism	Gene Ontology	GO:0009648	12	161	0.135208230468	0.684201718885	UN013405|UN044229|UN015149|UN002726|UN078119|UN066943|UN013162|UN022829|UN016398|UN036440|UN010978|UN048029	http://amigo.geneontology.org/cgi-bin/amigo/term_details?term=GO:0009648
ATP binding	Gene Ontology	GO:0005524	91	1579	0.13522332289	0.684201718885	UN015581|UN064212|UN016158|UN003680|UN089842|UN022867|UN063588|UN011362|UN021876|UN012413|UN047188|UN061447|UN010276|UN034362|UN038860|UN045244|UN020443|UN003956|UN060908|UN078001|UN058720|UN019372|UN005128|UN004106|UN015441|UN099790|UN000095|UN038953|UN048196|UN038691|UN076242|UN040349|UN000401|UN008950|UN074282|UN057333|UN090990|UN001727|UN001551|UN008318|UN011650|UN017080|UN066874|UN038347|UN0…	http://amigo.geneontology.org/cgi-bin/amigo/term_details?term=GO:0005524
hydrolase activity, hydrolyzing N-glycosyl compounds	Gene Ontology	GO:0016799	4	37	0.135407929318	0.684201718885	UN094439|UN003450|UN085722|UN073026	http://amigo.geneontology.org/cgi-bin/amigo/term_details?term=GO:0016799
double fertilization forming a zygote and endosperm	Gene Ontology	GO:0009567	4	37	0.135407929318	0.684201718885	UN072131|UN057333|UN017202|UN058760	http://amigo.geneontology.org/cgi-bin/amigo/term_details?term=GO:0009567
cellular amide metabolic process	Gene Ontology	GO:0043603	8	97	0.136789790773	0.690043548502	UN011159|UN004106|UN045244|UN095909|UN085907|UN027248|UN050600|UN079232	http://amigo.geneontology.org/cgi-bin/amigo/term_details?term=GO:0043603
extrinsic component of membrane	Gene Ontology	GO:0019898	10	129	0.13757453086	0.692858881118	UN017224|UN010958|UN047195|UN046742|UN020124|UN087689|UN023301|UN014153|UN002656|UN009946	http://amigo.geneontology.org/cgi-bin/amigo/term_details?term=GO:0019898
nucleoside phosphate biosynthetic process	Gene Ontology	GO:1901293	23	349	0.139399417262	0.700894767387	UN021867|UN005128|UN076169|UN004106|UN099790|UN032050|UN014153|UN047925|UN009765|UN011362|UN007815|UN064492|UN017059|UN007325|UN036255|UN014233|UN021736|UN018791|UN024355|UN052508|UN045244|UN084578|UN067640	http://amigo.geneontology.org/cgi-bin/amigo/term_details?term=GO:1901293
cellular component organization	Gene Ontology	GO:0016043	216	3929	0.140130232338	0.701590201033	UN032772|UN016594|UN064212|UN021867|UN061171|UN045756|UN012317|UN033441|UN098463|UN009946|UN002039|UN018967|UN052769|UN077305|UN022546|UN046742|UN047195|UN028419|UN035768|UN066943|UN085784|UN002605|UN073229|UN004663|UN004473|UN007859|UN013271|UN044672|UN012413|UN014803|UN007325|UN036255|UN014964|UN011771|UN047188|UN071065|UN030827|UN034362|UN088648|UN011754|UN018814|UN015964|UN101396|UN040412|UN0…	http://amigo.geneontology.org/cgi-bin/amigo/term_details?term=GO:0016043
trehalose metabolic process	Gene Ontology	GO:0005991	3	24	0.140316416896	0.701590201033	UN014460|UN060039|UN053695	http://amigo.geneontology.org/cgi-bin/amigo/term_details?term=GO:0005991
ATP-dependent RNA helicase activity	Gene Ontology	GO:0004004	3	24	0.140316416896	0.701590201033	UN018526|UN093059|UN040349	http://amigo.geneontology.org/cgi-bin/amigo/term_details?term=GO:0004004
embryo development ending in seed dormancy	Gene Ontology	GO:0009793	37	597	0.141331484629	0.701590201033	UN072612|UN073050|UN084419|UN010638|UN001660|UN022371|UN048196|UN057579|UN014116|UN012413|UN024057|UN045756|UN094709|UN022829|UN038691|UN098090|UN010978|UN007859|UN009936|UN012585|UN017059|UN041147|UN072457|UN078181|UN011713|UN023225|UN009184|UN004984|UN042052|UN048572|UN066874|UN018526|UN040412|UN010903|UN020139|UN041588|UN023620	http://amigo.geneontology.org/cgi-bin/amigo/term_details?term=GO:0009793
embryo development	Gene Ontology	GO:0009790	38	615	0.141557084336	0.701590201033	UN072612|UN073050|UN084419|UN010638|UN001660|UN022371|UN048196|UN057579|UN014116|UN012413|UN024057|UN045756|UN094709|UN022829|UN038691|UN098090|UN010978|UN007859|UN009936|UN012585|UN017059|UN041147|UN072457|UN078181|UN011713|UN023225|UN009184|UN004984|UN042052|UN048572|UN066874|UN018526|UN040412|UN008547|UN010903|UN020139|UN041588|UN023620	http://amigo.geneontology.org/cgi-bin/amigo/term_details?term=GO:0009790
hexose catabolic process	Gene Ontology	GO:0019320	8	98	0.142089598734	0.701590201033	UN075099|UN073247|UN008547|UN031599|UN074077|UN051395|UN054270|UN014460	http://amigo.geneontology.org/cgi-bin/amigo/term_details?term=GO:0019320
nucleoside monophosphate metabolic process	Gene Ontology	GO:0009123	8	98	0.142089598734	0.701590201033	UN011362|UN004106|UN045244|UN076169|UN099790|UN021736|UN018791|UN024355	http://amigo.geneontology.org/cgi-bin/amigo/term_details?term=GO:0009123
gravitropism	Gene Ontology	GO:0009630	10	130	0.142143352283	0.701590201033	UN023536|UN044081|UN076466|UN040412|UN047636|UN020318|UN016398|UN016231|UN067307|UN025249	http://amigo.geneontology.org/cgi-bin/amigo/term_details?term=GO:0009630
regulation of cell differentiation	Gene Ontology	GO:0045595	10	130	0.142143352283	0.701590201033	UN001660|UN069205|UN016747|UN010638|UN040412|UN022371|UN052277|UN010903|UN023732|UN013894	http://amigo.geneontology.org/cgi-bin/amigo/term_details?term=GO:0045595
protein catabolic process	Gene Ontology	GO:0030163	35	562	0.142848498562	0.701590201033	UN043756|UN019707|UN029410|UN024464|UN027935|UN004106|UN012707|UN031599|UN011316|UN046642|UN076448|UN022546|UN005826|UN008235|UN016231|UN077305|UN098090|UN009285|UN017937|UN030217|UN002043|UN023225|UN021736|UN043046|UN054270|UN017080|UN030912|UN007797|UN065109|UN093371|UN038305|UN004133|UN050304|UN065431|UN063116	http://amigo.geneontology.org/cgi-bin/amigo/term_details?term=GO:0030163
branched-chain amino acid metabolic process	Gene Ontology	GO:0009081	4	38	0.144284707479	0.701590201033	UN072527|UN017942|UN032050|UN084578	http://amigo.geneontology.org/cgi-bin/amigo/term_details?term=GO:0009081
response to molecule of fungal origin	Gene Ontology	GO:0002238	4	38	0.144284707479	0.701590201033	UN082959|UN075620|UN011093|UN029330	http://amigo.geneontology.org/cgi-bin/amigo/term_details?term=GO:0002238
chloroplast outer membrane	Gene Ontology	GO:0009707	4	38	0.144284707479	0.701590201033	UN061171|UN003639|UN047195|UN000191	http://amigo.geneontology.org/cgi-bin/amigo/term_details?term=GO:0009707
organelle fission	Gene Ontology	GO:0048285	23	351	0.14489123753	0.701590201033	UN016594|UN061171|UN021867|UN076165|UN012573|UN002039|UN000191|UN082154|UN015787|UN076448|UN047195|UN078247|UN094709|UN085290|UN100688|UN098090|UN007859|UN064492|UN036255|UN075594|UN000327|UN017080|UN023620	http://amigo.geneontology.org/cgi-bin/amigo/term_details?term=GO:0048285
single fertilization	Gene Ontology	GO:0007338	2	12	0.145125248259	0.701590201033	UN051395|UN074077	http://amigo.geneontology.org/cgi-bin/amigo/term_details?term=GO:0007338
glucuronoxylan biosynthetic process	Gene Ontology	GO:0010417	2	12	0.145125248259	0.701590201033	UN043574|UN079309	http://amigo.geneontology.org/cgi-bin/amigo/term_details?term=GO:0010417
xanthophyll metabolic process	Gene Ontology	GO:0016122	2	12	0.145125248259	0.701590201033	UN009285|UN005028	http://amigo.geneontology.org/cgi-bin/amigo/term_details?term=GO:0016122
NAD(P)H dehydrogenase complex (plastoquinone)	Gene Ontology	GO:0010598	2	12	0.145125248259	0.701590201033	UN036264|UN085656	http://amigo.geneontology.org/cgi-bin/amigo/term_details?term=GO:0010598
protoporphyrinogen IX biosynthetic process	Gene Ontology	GO:0006782	2	12	0.145125248259	0.701590201033	UN016015|UN010458	http://amigo.geneontology.org/cgi-bin/amigo/term_details?term=GO:0006782
sterol binding	Gene Ontology	GO:0032934	2	12	0.145125248259	0.701590201033	UN026653|UN037268	http://amigo.geneontology.org/cgi-bin/amigo/term_details?term=GO:0032934
translation release factor activity	Gene Ontology	GO:0003747	2	12	0.145125248259	0.701590201033	UN092071|UN021204	http://amigo.geneontology.org/cgi-bin/amigo/term_details?term=GO:0003747
translation termination factor activity	Gene Ontology	GO:0008079	2	12	0.145125248259	0.701590201033	UN092071|UN021204	http://amigo.geneontology.org/cgi-bin/amigo/term_details?term=GO:0008079
mRNA cleavage	Gene Ontology	GO:0006379	2	12	0.145125248259	0.701590201033	UN046959|UN054426	http://amigo.geneontology.org/cgi-bin/amigo/term_details?term=GO:0006379
protoporphyrinogen IX metabolic process	Gene Ontology	GO:0046501	2	12	0.145125248259	0.701590201033	UN016015|UN010458	http://amigo.geneontology.org/cgi-bin/amigo/term_details?term=GO:0046501
porphyrin-containing compound biosynthetic process	Gene Ontology	GO:0006779	11	147	0.145275301686	0.701590201033	UN014682|UN009285|UN046469|UN016015|UN074317|UN010458|UN005028|UN017875|UN020635|UN046222|UN059243	http://amigo.geneontology.org/cgi-bin/amigo/term_details?term=GO:0006779
protein targeting	Gene Ontology	GO:0006605	52	870	0.145725325281	0.702653500606	UN002209|UN066615|UN028022|UN032876|UN069037|UN010638|UN012317|UN033441|UN076700|UN004485|UN075347|UN052769|UN015650|UN082959|UN046742|UN045679|UN028419|UN030561|UN078119|UN066943|UN046266|UN054227|UN023732|UN073229|UN004473|UN014682|UN002374|UN009765|UN015149|UN012585|UN017769|UN003639|UN022049|UN003427|UN072996|UN042235|UN003245|UN011713|UN001551|UN058720|UN024412|UN009184|UN035768|UN020248|UN0…	http://amigo.geneontology.org/cgi-bin/amigo/term_details?term=GO:0006605
divalent metal ion transport	Gene Ontology	GO:0070838	16	231	0.14672181806	0.706344248518	UN015887|UN050617|UN015149|UN012587|UN089842|UN079066|UN019093|UN089262|UN005156|UN055865|UN064095|UN081908|UN044672|UN067307|UN075264|UN017969	http://amigo.geneontology.org/cgi-bin/amigo/term_details?term=GO:0070838
oxidation-reduction process	Gene Ontology	GO:0055114	94	1646	0.149501330094	0.718593657387	UN014116|UN028480|UN017143|UN008650|UN101571|UN071913|UN046742|UN025974|UN066943|UN030015|UN029258|UN024150|UN043269|UN012414|UN042052|UN007325|UN023949|UN020635|UN012497|UN031599|UN074317|UN093371|UN044935|UN058720|UN020139|UN019372|UN072527|UN046887|UN034539|UN024187|UN009480|UN100783|UN016015|UN075745|UN005028|UN085656|UN018099|UN092207|UN017769|UN002043|UN001551|UN036440|UN042235|UN076762|UN0…	http://amigo.geneontology.org/cgi-bin/amigo/term_details?term=GO:0055114
UDP-glucosyltransferase activity	Gene Ontology	GO:0035251	12	165	0.151654597506	0.724086336308	UN088962|UN054953|UN088648|UN073026|UN006815|UN008474|UN053695|UN060039|UN020122|UN071992|UN003245|UN015848	http://amigo.geneontology.org/cgi-bin/amigo/term_details?term=GO:0035251
auxin homeostasis	Gene Ontology	GO:0010252	3	25	0.151826484814	0.724086336308	UN029668|UN023164|UN014917	http://amigo.geneontology.org/cgi-bin/amigo/term_details?term=GO:0010252
RNA-dependent ATPase activity	Gene Ontology	GO:0008186	3	25	0.151826484814	0.724086336308	UN018526|UN093059|UN040349	http://amigo.geneontology.org/cgi-bin/amigo/term_details?term=GO:0008186
ribonucleoside biosynthetic process	Gene Ontology	GO:0042455	7	84	0.151828374738	0.724086336308	UN004106|UN045244|UN076169|UN099790|UN021736|UN018791|UN024355	http://amigo.geneontology.org/cgi-bin/amigo/term_details?term=GO:0042455
nucleoside biosynthetic process	Gene Ontology	GO:0009163	7	84	0.151828374738	0.724086336308	UN004106|UN045244|UN076169|UN099790|UN021736|UN018791|UN024355	http://amigo.geneontology.org/cgi-bin/amigo/term_details?term=GO:0009163
adenyl ribonucleotide binding	Gene Ontology	GO:0032559	94	1648	0.152083317439	0.724172432103	UN015581|UN064212|UN016158|UN003680|UN089842|UN022867|UN063588|UN011362|UN021876|UN012413|UN047188|UN061447|UN010276|UN034362|UN038860|UN045244|UN020443|UN003956|UN060908|UN078001|UN058720|UN019372|UN005128|UN019203|UN015441|UN099790|UN081469|UN000095|UN038953|UN048196|UN038691|UN076242|UN040349|UN000401|UN008950|UN074282|UN057333|UN090990|UN001727|UN001551|UN008318|UN011650|UN017080|UN066874|UN0…	http://amigo.geneontology.org/cgi-bin/amigo/term_details?term=GO:0032559
methylation-dependent chromatin silencing	Gene Ontology	GO:0006346	8	100	0.152987907632	0.724306167757	UN016747|UN076165|UN078247|UN012573|UN052277|UN015787|UN013894|UN018210	http://amigo.geneontology.org/cgi-bin/amigo/term_details?term=GO:0006346
response to arsenic-containing substance	Gene Ontology	GO:0046685	4	39	0.153381722	0.724306167757	UN013405|UN061447|UN025974|UN048029	http://amigo.geneontology.org/cgi-bin/amigo/term_details?term=GO:0046685
organic hydroxy compound catabolic process	Gene Ontology	GO:1901616	4	39	0.153381722	0.724306167757	UN072039|UN051975|UN046163|UN019372	http://amigo.geneontology.org/cgi-bin/amigo/term_details?term=GO:1901616
plastid outer membrane	Gene Ontology	GO:0009527	4	39	0.153381722	0.724306167757	UN061171|UN003639|UN047195|UN000191	http://amigo.geneontology.org/cgi-bin/amigo/term_details?term=GO:0009527
regulation of catalytic activity	Gene Ontology	GO:0050790	17	250	0.153401944363	0.724306167757	UN015955|UN040727|UN073050|UN087689|UN053406|UN007325|UN018208|UN078767|UN094709|UN024710|UN023301|UN075201|UN012537|UN070986|UN048165|UN049985|UN063424	http://amigo.geneontology.org/cgi-bin/amigo/term_details?term=GO:0050790
divalent inorganic cation transport	Gene Ontology	GO:0072511	16	233	0.153769938788	0.724306167757	UN015887|UN050617|UN015149|UN012587|UN089842|UN079066|UN019093|UN089262|UN005156|UN055865|UN064095|UN081908|UN044672|UN067307|UN075264|UN017969	http://amigo.geneontology.org/cgi-bin/amigo/term_details?term=GO:0072511
response to oxidative stress	Gene Ontology	GO:0006979	36	585	0.154030593333	0.724417728952	UN022050|UN005128|UN074296|UN014323|UN031599|UN000095|UN015787|UN018967|UN030015|UN075099|UN063424|UN099051|UN016015|UN036760|UN010978|UN007380|UN014682|UN011475|UN037268|UN089129|UN017151|UN002726|UN010136|UN036440|UN035174|UN010442|UN046057|UN041006|UN081298|UN027247|UN010631|UN000191|UN074077|UN062047|UN051395|UN045737	http://amigo.geneontology.org/cgi-bin/amigo/term_details?term=GO:0006979
gated channel activity	Gene Ontology	GO:0022836	6	69	0.155137204422	0.728501434592	UN015825|UN015887|UN004299|UN099666|UN058107|UN071446	http://amigo.geneontology.org/cgi-bin/amigo/term_details?term=GO:0022836
hormone metabolic process	Gene Ontology	GO:0042445	22	338	0.15774131522	0.737478329035	UN066615|UN010631|UN014111|UN029264|UN000027|UN014323|UN079066|UN057579|UN026254|UN093064|UN064095|UN055336|UN012414|UN055865|UN054846|UN057333|UN023051|UN083395|UN021209|UN089262|UN048433|UN049655	http://amigo.geneontology.org/cgi-bin/amigo/term_details?term=GO:0042445
electron transport chain	Gene Ontology	GO:0022900	8	101	0.158582833943	0.737478329035	UN046742|UN046887|UN050600|UN008650|UN042235|UN011955|UN044935|UN004473	http://amigo.geneontology.org/cgi-bin/amigo/term_details?term=GO:0022900
monosaccharide catabolic process	Gene Ontology	GO:0046365	8	101	0.158582833943	0.737478329035	UN075099|UN073247|UN008547|UN031599|UN074077|UN051395|UN054270|UN014460	http://amigo.geneontology.org/cgi-bin/amigo/term_details?term=GO:0046365
ADP binding	Gene Ontology	GO:0043531	11	150	0.158722228869	0.737478329035	UN019168|UN065938|UN062668|UN091111|UN060908|UN081469|UN038990|UN018748|UN074446|UN038953|UN035768	http://amigo.geneontology.org/cgi-bin/amigo/term_details?term=GO:0043531
tetrapyrrole biosynthetic process	Gene Ontology	GO:0033014	11	150	0.158722228869	0.737478329035	UN014682|UN009285|UN046469|UN016015|UN074317|UN010458|UN005028|UN017875|UN020635|UN046222|UN059243	http://amigo.geneontology.org/cgi-bin/amigo/term_details?term=GO:0033014
phospholipid biosynthetic process	Gene Ontology	GO:0008654	26	409	0.159550116524	0.737478329035	UN066615|UN017826|UN064761|UN004485|UN006756|UN018431|UN072612|UN087689|UN005028|UN005128|UN018605|UN097456|UN009285|UN044672|UN085417|UN014949|UN037220|UN017875|UN001356|UN012497|UN072087|UN046469|UN074317|UN062047|UN041588|UN003729	http://amigo.geneontology.org/cgi-bin/amigo/term_details?term=GO:0008654
response to virus	Gene Ontology	GO:0009615	12	167	0.160250495972	0.737478329035	UN046959|UN012413|UN078247|UN066874|UN078181|UN007797|UN022867|UN000191|UN015787|UN034362|UN052277|UN076448	http://amigo.geneontology.org/cgi-bin/amigo/term_details?term=GO:0009615
shoot system development	Gene Ontology	GO:0048367	78	1357	0.160463893765	0.737478329035	UN072612|UN073050|UN002349|UN032876|UN057579|UN012573|UN010638|UN083246|UN022371|UN054426|UN014153|UN047925|UN015787|UN007376|UN046887|UN045756|UN068901|UN026254|UN013894|UN000351|UN040727|UN016747|UN074317|UN100783|UN017059|UN094655|UN018208|UN024057|UN044935|UN002687|UN005028|UN079872|UN024464|UN065505|UN070986|UN023732|UN010978|UN004663|UN001660|UN012002|UN012413|UN073026|UN022146|UN016665|UN0…	http://amigo.geneontology.org/cgi-bin/amigo/term_details?term=GO:0048367
carbohydrate binding	Gene Ontology	GO:0030246	16	235	0.160996956768	0.737478329035	UN085748|UN017420|UN046887|UN053552|UN017057|UN041006|UN049250|UN093756|UN022574|UN049138|UN016128|UN068825|UN012239|UN018783|UN050944|UN029113	http://amigo.geneontology.org/cgi-bin/amigo/term_details?term=GO:0030246
protein kinase complex	Gene Ontology	GO:1902911	2	13	0.162329242059	0.737478329035	UN079601|UN061195	http://amigo.geneontology.org/cgi-bin/amigo/term_details?term=GO:1902911
aldo-keto reductase (NADP) activity	Gene Ontology	GO:0004033	2	13	0.162329242059	0.737478329035	UN075745|UN048787	http://amigo.geneontology.org/cgi-bin/amigo/term_details?term=GO:0004033
lysosome	Gene Ontology	GO:0005764	2	13	0.162329242059	0.737478329035	UN002209|UN093371	http://amigo.geneontology.org/cgi-bin/amigo/term_details?term=GO:0005764
amyloplast	Gene Ontology	GO:0009501	2	13	0.162329242059	0.737478329035	UN042052|UN020139	http://amigo.geneontology.org/cgi-bin/amigo/term_details?term=GO:0009501
DNA-templated transcription, termination	Gene Ontology	GO:0006353	2	13	0.162329242059	0.737478329035	UN002093|UN054426	http://amigo.geneontology.org/cgi-bin/amigo/term_details?term=GO:0006353
protein domain specific binding	Gene Ontology	GO:0019904	2	13	0.162329242059	0.737478329035	UN068180|UN017515	http://amigo.geneontology.org/cgi-bin/amigo/term_details?term=GO:0019904
tRNA binding	Gene Ontology	GO:0000049	2	13	0.162329242059	0.737478329035	UN047188|UN074282	http://amigo.geneontology.org/cgi-bin/amigo/term_details?term=GO:0000049
regulation of chlorophyll biosynthetic process	Gene Ontology	GO:0010380	2	13	0.162329242059	0.737478329035	UN046222|UN059243	http://amigo.geneontology.org/cgi-bin/amigo/term_details?term=GO:0010380
maintenance of shoot apical meristem identity	Gene Ontology	GO:0010492	2	13	0.162329242059	0.737478329035	UN013894|UN016747	http://amigo.geneontology.org/cgi-bin/amigo/term_details?term=GO:0010492
chromosome separation	Gene Ontology	GO:0051304	2	13	0.162329242059	0.737478329035	UN085290|UN000327	http://amigo.geneontology.org/cgi-bin/amigo/term_details?term=GO:0051304
cellular amino acid biosynthetic process	Gene Ontology	GO:0008652	31	499	0.16238333501	0.737478329035	UN011159|UN066615|UN010631|UN014116|UN046320|UN014323|UN007376|UN017942|UN032050|UN083246|UN029264|UN075264|UN046742|UN093064|UN059090|UN005028|UN018967|UN012587|UN004663|UN004106|UN012002|UN029113|UN072457|UN057333|UN068702|UN023051|UN010528|UN045244|UN003896|UN074317|UN084578	http://amigo.geneontology.org/cgi-bin/amigo/term_details?term=GO:0008652
heme metabolic process	Gene Ontology	GO:0042168	4	40	0.162687788964	0.737478329035	UN016015|UN014682|UN010458|UN020635	http://amigo.geneontology.org/cgi-bin/amigo/term_details?term=GO:0042168
cytoplasmic ribonucleoprotein granule	Gene Ontology	GO:0036464	3	26	0.163622118994	0.737478329035	UN074255|UN005710|UN032180	http://amigo.geneontology.org/cgi-bin/amigo/term_details?term=GO:0036464
palmitoyltransferase activity	Gene Ontology	GO:0016409	3	26	0.163622118994	0.737478329035	UN043243|UN017771|UN076182	http://amigo.geneontology.org/cgi-bin/amigo/term_details?term=GO:0016409
protein serine/threonine phosphatase complex	Gene Ontology	GO:0008287	3	26	0.163622118994	0.737478329035	UN014734|UN081869|UN059917	http://amigo.geneontology.org/cgi-bin/amigo/term_details?term=GO:0008287
ribonucleoprotein granule	Gene Ontology	GO:0035770	3	26	0.163622118994	0.737478329035	UN074255|UN005710|UN032180	http://amigo.geneontology.org/cgi-bin/amigo/term_details?term=GO:0035770
phosphatase complex	Gene Ontology	GO:1903293	3	26	0.163622118994	0.737478329035	UN014734|UN081869|UN059917	http://amigo.geneontology.org/cgi-bin/amigo/term_details?term=GO:1903293
regulation of phosphorylation	Gene Ontology	GO:0042325	7	86	0.164162604782	0.737478329035	UN040727|UN101396|UN061195|UN094709|UN024710|UN012537|UN049985	http://amigo.geneontology.org/cgi-bin/amigo/term_details?term=GO:0042325
carbon-carbon lyase activity	Gene Ontology	GO:0016830	8	102	0.164272408583	0.737478329035	UN067640|UN093064|UN010458|UN002043|UN046320|UN075099|UN023051|UN018198	http://amigo.geneontology.org/cgi-bin/amigo/term_details?term=GO:0016830
positive regulation of defense response	Gene Ontology	GO:0031349	5	55	0.164288056693	0.737478329035	UN082959|UN010958|UN017900|UN010442|UN049655	http://amigo.geneontology.org/cgi-bin/amigo/term_details?term=GO:0031349
cytoplasmic transport	Gene Ontology	GO:0016482	41	680	0.164527386458	0.737478329035	UN002209|UN076700|UN032876|UN069037|UN010638|UN012317|UN022371|UN004485|UN075347|UN052769|UN015650|UN045679|UN020248|UN030561|UN078119|UN066943|UN046266|UN054227|UN023732|UN073229|UN002374|UN009765|UN015149|UN012585|UN017769|UN003639|UN022049|UN003427|UN072996|UN081630|UN011713|UN001551|UN058720|UN024412|UN009184|UN028419|UN073802|UN047636|UN017452|UN010903|UN019468	http://amigo.geneontology.org/cgi-bin/amigo/term_details?term=GO:0016482
gene silencing	Gene Ontology	GO:0016458	23	358	0.165069471777	0.738824853911	UN046959|UN076165|UN012573|UN010638|UN015787|UN013894|UN076448|UN094439|UN040727|UN012413|UN078247|UN022867|UN023732|UN018210|UN004106|UN044672|UN016747|UN078181|UN034362|UN052277|UN049985|UN066874|UN029392	http://amigo.geneontology.org/cgi-bin/amigo/term_details?term=GO:0016458
mitochondrial transport	Gene Ontology	GO:0006839	11	152	0.168021130599	0.747991585662	UN002374|UN020248|UN012585|UN073802|UN003639|UN022049|UN046266|UN073229|UN019468|UN024412|UN023732	http://amigo.geneontology.org/cgi-bin/amigo/term_details?term=GO:0006839
cellular process involved in reproduction in multicellular organism	Gene Ontology	GO:0022412	11	152	0.168021130599	0.747991585662	UN009765|UN024255|UN010638|UN022371|UN017202|UN038860|UN010903|UN058760|UN023732|UN098090|UN098221	http://amigo.geneontology.org/cgi-bin/amigo/term_details?term=GO:0022412
interspecies interaction between organisms	Gene Ontology	GO:0044419	11	152	0.168021130599	0.747991585662	UN012413|UN066874|UN078181|UN007797|UN022867|UN000191|UN015787|UN007376|UN010442|UN076448|UN052277	http://amigo.geneontology.org/cgi-bin/amigo/term_details?term=GO:0044419
vacuole	Gene Ontology	GO:0005773	57	974	0.168096244472	0.747991585662	UN002209|UN025508|UN050617|UN028022|UN054978|UN092718|UN013427|UN017826|UN019093|UN076466|UN047636|UN017942|UN024710|UN053156|UN047925|UN008271|UN068180|UN014739|UN002174|UN018511|UN014655|UN028419|UN093371|UN049071|UN064095|UN079066|UN076242|UN070986|UN025249|UN046788|UN055799|UN009285|UN017937|UN017057|UN029113|UN001607|UN027148|UN055865|UN073648|UN000083|UN004112|UN014964|UN045730|UN061447|UN0…	http://amigo.geneontology.org/cgi-bin/amigo/term_details?term=GO:0005773
hydrogen peroxide metabolic process	Gene Ontology	GO:0042743	24	377	0.169100816736	0.751368018549	UN002209|UN066615|UN050617|UN028022|UN028480|UN083246|UN053156|UN018967|UN024187|UN046742|UN034863|UN004473|UN050600|UN017057|UN042235|UN060677|UN036440|UN035768|UN020391|UN093371|UN044935|UN041588|UN021383|UN070653	http://amigo.geneontology.org/cgi-bin/amigo/term_details?term=GO:0042743
sulfur amino acid metabolic process	Gene Ontology	GO:0000096	22	342	0.169952823232	0.75194387858	UN011159|UN066615|UN029264|UN083246|UN018967|UN075264|UN046742|UN093064|UN059090|UN005028|UN004663|UN021876|UN012587|UN029113|UN057333|UN068702|UN023225|UN023051|UN010528|UN003896|UN074317|UN093371	http://amigo.geneontology.org/cgi-bin/amigo/term_details?term=GO:0000096
adenyl nucleotide binding	Gene Ontology	GO:0030554	95	1680	0.169980842424	0.75194387858	UN015581|UN064212|UN016158|UN003680|UN089842|UN022867|UN063588|UN011362|UN021876|UN012413|UN047188|UN061447|UN010276|UN034362|UN038860|UN045244|UN020443|UN003956|UN060908|UN078001|UN058720|UN019372|UN005128|UN019203|UN015441|UN099790|UN081469|UN000095|UN038953|UN048196|UN038691|UN076242|UN040349|UN000401|UN008950|UN074282|UN057333|UN090990|UN001727|UN001551|UN008318|UN011650|UN017080|UN066874|UN0…	http://amigo.geneontology.org/cgi-bin/amigo/term_details?term=GO:0030554
response to gravity	Gene Ontology	GO:0009629	10	136	0.171149859894	0.754985745591	UN023536|UN044081|UN076466|UN040412|UN047636|UN020318|UN016398|UN016231|UN067307|UN025249	http://amigo.geneontology.org/cgi-bin/amigo/term_details?term=GO:0009629
pentacyclic triterpenoid biosynthetic process	Gene Ontology	GO:0019745	4	41	0.172191512569	0.755849569578	UN065166|UN048433|UN020635|UN020424	http://amigo.geneontology.org/cgi-bin/amigo/term_details?term=GO:0019745
pentacyclic triterpenoid metabolic process	Gene Ontology	GO:0019742	4	41	0.172191512569	0.755849569578	UN065166|UN048433|UN020635|UN020424	http://amigo.geneontology.org/cgi-bin/amigo/term_details?term=GO:0019742
cell wall pectin metabolic process	Gene Ontology	GO:0052546	4	41	0.172191512569	0.755849569578	UN063119|UN014964|UN006045|UN014739	http://amigo.geneontology.org/cgi-bin/amigo/term_details?term=GO:0052546
translation elongation factor activity	Gene Ontology	GO:0003746	5	56	0.172334690872	0.755849569578	UN098785|UN073050|UN015650|UN013380|UN041588	http://amigo.geneontology.org/cgi-bin/amigo/term_details?term=GO:0003746
plant-type vacuole	Gene Ontology	GO:0000325	9	120	0.173867595398	0.761480285289	UN002209|UN050617|UN028419|UN019093|UN047636|UN045730|UN002174|UN076242|UN046788	http://amigo.geneontology.org/cgi-bin/amigo/term_details?term=GO:0000325
plastid nucleoid	Gene Ontology	GO:0042646	3	27	0.175678424312	0.765026984503	UN091495|UN017887|UN007380	http://amigo.geneontology.org/cgi-bin/amigo/term_details?term=GO:0042646
nucleobase metabolic process	Gene Ontology	GO:0009112	3	27	0.175678424312	0.765026984503	UN011159|UN011362|UN076169	http://amigo.geneontology.org/cgi-bin/amigo/term_details?term=GO:0009112
sister chromatid segregation	Gene Ontology	GO:0000819	3	27	0.175678424312	0.765026984503	UN007859|UN023620|UN078247	http://amigo.geneontology.org/cgi-bin/amigo/term_details?term=GO:0000819
hydrolase activity, acting on carbon-nitrogen (but not peptide) bonds, in linear amides	Gene Ontology	GO:0016811	6	72	0.176164347347	0.765289563528	UN021868|UN047894|UN081630|UN075347|UN010136|UN026254	http://amigo.geneontology.org/cgi-bin/amigo/term_details?term=GO:0016811
stomatal complex morphogenesis	Gene Ontology	GO:0010103	10	137	0.176239402265	0.765289563528	UN000351|UN019707|UN100783|UN016665|UN042235|UN040727|UN044935|UN004663|UN023301|UN049985	http://amigo.geneontology.org/cgi-bin/amigo/term_details?term=GO:0010103
catalytic activity	Gene Ontology	GO:0003824	462	8684	0.177306667821	0.767964983944	UN007024|UN021868|UN076466|UN082113|UN008650|UN056059|UN079232|UN003680|UN063424|UN035061|UN020243|UN066943|UN082028|UN020122|UN036760|UN045737|UN063588|UN004045|UN007325|UN073648|UN023949|UN100917|UN000420|UN061447|UN048260|UN003450|UN051975|UN021209|UN020443|UN003271|UN020568|UN018080|UN016552|UN067640|UN072527|UN008947|UN076165|UN076169|UN079309|UN020628|UN083246|UN048196|UN023536|UN043057|UN0…	http://amigo.geneontology.org/cgi-bin/amigo/term_details?term=GO:0003824
circadian rhythm	Gene Ontology	GO:0007623	11	154	0.177578588382	0.767964983944	UN044081|UN083148|UN070129|UN019707|UN027248|UN020318|UN038305|UN046222|UN092207|UN022546|UN071446	http://amigo.geneontology.org/cgi-bin/amigo/term_details?term=GO:0007623
gamete generation	Gene Ontology	GO:0007276	12	171	0.178158754247	0.767964983944	UN009765|UN098090|UN016747|UN010638|UN010903|UN038860|UN022371|UN023732|UN024255|UN076448|UN098221|UN013894	http://amigo.geneontology.org/cgi-bin/amigo/term_details?term=GO:0007276
single-organism cellular localization	Gene Ontology	GO:1902580	52	888	0.179223306224	0.767964983944	UN002209|UN066615|UN028022|UN032876|UN069037|UN010638|UN012317|UN033441|UN076700|UN004485|UN075347|UN052769|UN015650|UN082959|UN046742|UN045679|UN028419|UN030561|UN078119|UN066943|UN046266|UN054227|UN023732|UN073229|UN004473|UN014682|UN002374|UN009765|UN015149|UN012585|UN017769|UN003639|UN022049|UN003427|UN072996|UN042235|UN003245|UN011713|UN001551|UN058720|UN024412|UN009184|UN035768|UN020248|UN0…	http://amigo.geneontology.org/cgi-bin/amigo/term_details?term=GO:1902580
nucleotide biosynthetic process	Gene Ontology	GO:0009165	22	345	0.179433444412	0.767964983944	UN021867|UN076169|UN004106|UN099790|UN032050|UN014153|UN047925|UN009765|UN011362|UN007815|UN064492|UN017059|UN007325|UN036255|UN014233|UN021736|UN018791|UN024355|UN052508|UN045244|UN084578|UN067640	http://amigo.geneontology.org/cgi-bin/amigo/term_details?term=GO:0009165
regulation of tetrapyrrole biosynthetic process	Gene Ontology	GO:1901463	2	14	0.179870110731	0.767964983944	UN046222|UN059243	http://amigo.geneontology.org/cgi-bin/amigo/term_details?term=GO:1901463
positive regulation of seed germination	Gene Ontology	GO:0010030	2	14	0.179870110731	0.767964983944	UN059243|UN040412	http://amigo.geneontology.org/cgi-bin/amigo/term_details?term=GO:0010030
glyoxysome	Gene Ontology	GO:0009514	2	14	0.179870110731	0.767964983944	UN036440|UN018511	http://amigo.geneontology.org/cgi-bin/amigo/term_details?term=GO:0009514
mitochondrial RNA metabolic process	Gene Ontology	GO:0000959	2	14	0.179870110731	0.767964983944	UN096134|UN061182	http://amigo.geneontology.org/cgi-bin/amigo/term_details?term=GO:0000959
ribonucleoside catabolic process	Gene Ontology	GO:0042454	2	14	0.179870110731	0.767964983944	UN003450|UN073026	http://amigo.geneontology.org/cgi-bin/amigo/term_details?term=GO:0042454
acyl-CoA hydrolase activity	Gene Ontology	GO:0047617	2	14	0.179870110731	0.767964983944	UN025369|UN041668	http://amigo.geneontology.org/cgi-bin/amigo/term_details?term=GO:0047617
regulation of seed maturation	Gene Ontology	GO:2000034	2	14	0.179870110731	0.767964983944	UN040412|UN011075	http://amigo.geneontology.org/cgi-bin/amigo/term_details?term=GO:2000034
DNA packaging	Gene Ontology	GO:0006323	5	57	0.180529297356	0.769704410067	UN036269|UN007859|UN017193|UN023620|UN078247	http://amigo.geneontology.org/cgi-bin/amigo/term_details?term=GO:0006323
triterpenoid biosynthetic process	Gene Ontology	GO:0016104	4	42	0.181881334767	0.772237833865	UN065166|UN048433|UN020635|UN020424	http://amigo.geneontology.org/cgi-bin/amigo/term_details?term=GO:0016104
DNA polymerase activity	Gene Ontology	GO:0034061	4	42	0.181881334767	0.772237833865	UN047390|UN095939|UN070653|UN037833	http://amigo.geneontology.org/cgi-bin/amigo/term_details?term=GO:0034061
amino acid binding	Gene Ontology	GO:0016597	4	42	0.181881334767	0.772237833865	UN018791|UN008318|UN017515|UN015952	http://amigo.geneontology.org/cgi-bin/amigo/term_details?term=GO:0016597
hormone biosynthetic process	Gene Ontology	GO:0042446	19	293	0.182278657109	0.772851393596	UN066615|UN010631|UN014111|UN029264|UN089262|UN012414|UN055865|UN023051|UN093064|UN000027|UN014323|UN055336|UN057333|UN064095|UN048433|UN079066|UN057579|UN026254|UN083395	http://amigo.geneontology.org/cgi-bin/amigo/term_details?term=GO:0042446
glucosyltransferase activity	Gene Ontology	GO:0046527	13	189	0.182567736283	0.773004944345	UN088962|UN054953|UN088648|UN073026|UN006815|UN008474|UN053695|UN038024|UN060039|UN020122|UN071992|UN003245|UN015848	http://amigo.geneontology.org/cgi-bin/amigo/term_details?term=GO:0046527
response to carbohydrate	Gene Ontology	GO:0009743	24	382	0.184209868512	0.778879070598	UN083148|UN023225|UN030912|UN018967|UN046742|UN012585|UN006634|UN010903|UN072820|UN024934|UN059243|UN011475|UN012413|UN078181|UN031599|UN002174|UN020424|UN066874|UN022371|UN068901|UN096134|UN009697|UN076762|UN014917	http://amigo.geneontology.org/cgi-bin/amigo/term_details?term=GO:0009743
single-organism biosynthetic process	Gene Ontology	GO:0044711	185	3391	0.185122799687	0.781658009175	UN011159|UN014111|UN014116|UN021867|UN002174|UN004299|UN064761|UN018967|UN064212|UN012497|UN022546|UN101571|UN046742|UN063424|UN023051|UN085417|UN078767|UN087689|UN024150|UN060318|UN046222|UN059243|UN004663|UN004473|UN011362|UN012414|UN042052|UN024130|UN044672|UN002503|UN037268|UN007325|UN023949|UN036255|UN011075|UN028812|UN050011|UN020635|UN014460|UN018791|UN052508|UN017224|UN088648|UN045244|UN0…	http://amigo.geneontology.org/cgi-bin/amigo/term_details?term=GO:0044711
mitotic cell cycle process	Gene Ontology	GO:1903047	20	312	0.187174111919	0.788831374503	UN007859|UN040727|UN010746|UN012413|UN078247|UN066874|UN012573|UN078181|UN024437|UN015964|UN094709|UN024068|UN023620|UN015787|UN040333|UN088516|UN098090|UN076448|UN049985|UN017080	http://amigo.geneontology.org/cgi-bin/amigo/term_details?term=GO:1903047
microtubule-based process	Gene Ontology	GO:0007017	18	277	0.187845224211	0.788831374503	UN064212|UN010746|UN012413|UN066874|UN012573|UN015787|UN078181|UN075594|UN015964|UN017080|UN001551|UN018967|UN088516|UN040333|UN058720|UN011754|UN060441|UN044583	http://amigo.geneontology.org/cgi-bin/amigo/term_details?term=GO:0007017
nucleobase transmembrane transporter activity	Gene Ontology	GO:0015205	3	28	0.18797080928	0.788831374503	UN054664|UN010222|UN018551	http://amigo.geneontology.org/cgi-bin/amigo/term_details?term=GO:0015205
carbohydrate phosphatase activity	Gene Ontology	GO:0019203	3	28	0.18797080928	0.788831374503	UN014460|UN060039|UN053695	http://amigo.geneontology.org/cgi-bin/amigo/term_details?term=GO:0019203
modification-dependent protein catabolic process	Gene Ontology	GO:0019941	27	437	0.188362426951	0.788831374503	UN019707|UN024464|UN027935|UN012707|UN030912|UN011316|UN046642|UN076448|UN022546|UN005826|UN008235|UN016231|UN077305|UN098090|UN017937|UN030217|UN023225|UN021736|UN017080|UN043756|UN007797|UN093371|UN038305|UN004133|UN054270|UN065431|UN063116	http://amigo.geneontology.org/cgi-bin/amigo/term_details?term=GO:0019941
DNA packaging complex	Gene Ontology	GO:0044815	5	58	0.188865161887	0.789823255663	UN017193|UN007859|UN027222|UN023620|UN078247	http://amigo.geneontology.org/cgi-bin/amigo/term_details?term=GO:0044815
ion channel activity	Gene Ontology	GO:0005216	7	90	0.190094513959	0.793878318542	UN015825|UN015887|UN004299|UN099666|UN058107|UN100688|UN071446	http://amigo.geneontology.org/cgi-bin/amigo/term_details?term=GO:0005216
meristem development	Gene Ontology	GO:0048507	29	474	0.191344761379	0.798009461851	UN016594|UN064212|UN010638|UN044229|UN022371|UN000095|UN044035|UN015787|UN083246|UN013894|UN006045|UN012413|UN001137|UN023732|UN014848|UN016747|UN024057|UN017913|UN078181|UN001191|UN052277|UN055645|UN011650|UN066874|UN040412|UN007797|UN020443|UN010903|UN012585	http://amigo.geneontology.org/cgi-bin/amigo/term_details?term=GO:0048507
positive regulation of innate immune response	Gene Ontology	GO:0045089	4	43	0.191745582137	0.798591613886	UN082959|UN010958|UN017900|UN010442	http://amigo.geneontology.org/cgi-bin/amigo/term_details?term=GO:0045089
DNA alkylation	Gene Ontology	GO:0006305	11	157	0.192381113471	0.799061228097	UN094439|UN040727|UN016747|UN012413|UN078247|UN066874|UN085722|UN078181|UN015787|UN013894|UN049985	http://amigo.geneontology.org/cgi-bin/amigo/term_details?term=GO:0006305
DNA methylation	Gene Ontology	GO:0006306	11	157	0.192381113471	0.799061228097	UN094439|UN040727|UN016747|UN012413|UN078247|UN066874|UN085722|UN078181|UN015787|UN013894|UN049985	http://amigo.geneontology.org/cgi-bin/amigo/term_details?term=GO:0006306
leaf development	Gene Ontology	GO:0048366	26	421	0.194149289346	0.804650286391	UN046887|UN024464|UN010638|UN047925|UN057579|UN013894|UN026254|UN016747|UN034863|UN017059|UN024057|UN005028|UN070986|UN010978|UN001660|UN012585|UN073026|UN002726|UN008763|UN002045|UN023225|UN061585|UN040412|UN068901|UN074317|UN018208	http://amigo.geneontology.org/cgi-bin/amigo/term_details?term=GO:0048366
modification-dependent macromolecule catabolic process	Gene Ontology	GO:0043632	27	439	0.194253871691	0.804650286391	UN019707|UN024464|UN027935|UN012707|UN030912|UN011316|UN046642|UN076448|UN022546|UN005826|UN008235|UN016231|UN077305|UN098090|UN017937|UN030217|UN023225|UN021736|UN017080|UN043756|UN007797|UN093371|UN038305|UN004133|UN054270|UN065431|UN063116	http://amigo.geneontology.org/cgi-bin/amigo/term_details?term=GO:0043632
protein deubiquitination	Gene Ontology	GO:0016579	7	91	0.196823280598	0.804650286391	UN005826|UN008235|UN076165|UN010638|UN043756|UN020318|UN023732	http://amigo.geneontology.org/cgi-bin/amigo/term_details?term=GO:0016579
cellulose biosynthetic process	Gene Ontology	GO:0030244	7	91	0.196823280598	0.804650286391	UN088648|UN002503|UN074077|UN060318|UN018967|UN051395|UN015848	http://amigo.geneontology.org/cgi-bin/amigo/term_details?term=GO:0030244
post-translational protein modification	Gene Ontology	GO:0043687	7	91	0.196823280598	0.804650286391	UN021867|UN064492|UN040412|UN010638|UN036255|UN015787|UN028065	http://amigo.geneontology.org/cgi-bin/amigo/term_details?term=GO:0043687
protein acylation	Gene Ontology	GO:0043543	11	158	0.197435115409	0.804650286391	UN013924|UN092836|UN012817|UN024057|UN009328|UN072457|UN001660|UN003690|UN000095|UN010136|UN081298	http://amigo.geneontology.org/cgi-bin/amigo/term_details?term=GO:0043543
IMP metabolic process	Gene Ontology	GO:0046040	2	15	0.197674964043	0.804650286391	UN011362|UN024355	http://amigo.geneontology.org/cgi-bin/amigo/term_details?term=GO:0046040
translational termination	Gene Ontology	GO:0006415	2	15	0.197674964043	0.804650286391	UN092071|UN021204	http://amigo.geneontology.org/cgi-bin/amigo/term_details?term=GO:0006415
photoreceptor activity	Gene Ontology	GO:0009881	2	15	0.197674964043	0.804650286391	UN044081|UN019975	http://amigo.geneontology.org/cgi-bin/amigo/term_details?term=GO:0009881
NAD+ ADP-ribosyltransferase activity	Gene Ontology	GO:0003950	2	15	0.197674964043	0.804650286391	UN048854|UN015787	http://amigo.geneontology.org/cgi-bin/amigo/term_details?term=GO:0003950
malate dehydrogenase activity	Gene Ontology	GO:0016615	2	15	0.197674964043	0.804650286391	UN002043|UN053406	http://amigo.geneontology.org/cgi-bin/amigo/term_details?term=GO:0016615
negative regulation of hydrolase activity	Gene Ontology	GO:0051346	2	15	0.197674964043	0.804650286391	UN070986|UN018208	http://amigo.geneontology.org/cgi-bin/amigo/term_details?term=GO:0051346
early endosome	Gene Ontology	GO:0005769	2	15	0.197674964043	0.804650286391	UN018967|UN085417	http://amigo.geneontology.org/cgi-bin/amigo/term_details?term=GO:0005769
glucan endo-1,3-beta-D-glucosidase activity	Gene Ontology	GO:0042973	2	15	0.197674964043	0.804650286391	UN008947|UN017346	http://amigo.geneontology.org/cgi-bin/amigo/term_details?term=GO:0042973
intra-Golgi vesicle-mediated transport	Gene Ontology	GO:0006891	6	75	0.198268801186	0.805994315458	UN015149|UN028419|UN081630|UN004695|UN060318|UN075347	http://amigo.geneontology.org/cgi-bin/amigo/term_details?term=GO:0006891
ATPase activity, coupled	Gene Ontology	GO:0042623	21	333	0.198548979074	0.806061393134	UN006756|UN015581|UN022042|UN089842|UN018526|UN093059|UN094655|UN010638|UN008950|UN064761|UN038860|UN003729|UN057371|UN040349|UN001551|UN076242|UN058720|UN099790|UN021736|UN016158|UN010276	http://amigo.geneontology.org/cgi-bin/amigo/term_details?term=GO:0042623
proteolysis involved in cellular protein catabolic process	Gene Ontology	GO:0051603	31	513	0.199334781437	0.808178284951	UN043756|UN019707|UN024464|UN027935|UN004106|UN012707|UN031599|UN011316|UN046642|UN076448|UN022546|UN005826|UN008235|UN016231|UN077305|UN098090|UN017937|UN030217|UN002043|UN023225|UN021736|UN054270|UN017080|UN030912|UN007797|UN093371|UN038305|UN004133|UN050304|UN065431|UN063116	http://amigo.geneontology.org/cgi-bin/amigo/term_details?term=GO:0051603
translational initiation	Gene Ontology	GO:0006413	8	108	0.20027965962	0.808512313062	UN101088|UN008950|UN074919|UN007240|UN011771|UN081520|UN019468|UN079601	http://amigo.geneontology.org/cgi-bin/amigo/term_details?term=GO:0006413
sugar mediated signaling pathway	Gene Ontology	GO:0010182	8	108	0.20027965962	0.808512313062	UN012413|UN012585|UN066874|UN022371|UN078181|UN010903|UN096134|UN023225	http://amigo.geneontology.org/cgi-bin/amigo/term_details?term=GO:0010182
carbohydrate mediated signaling	Gene Ontology	GO:0009756	8	108	0.20027965962	0.808512313062	UN012413|UN012585|UN066874|UN022371|UN078181|UN010903|UN096134|UN023225	http://amigo.geneontology.org/cgi-bin/amigo/term_details?term=GO:0009756
cyclin-dependent protein serine/threonine kinase regulator activity	Gene Ontology	GO:0016538	3	29	0.200475084495	0.808512313062	UN012537|UN040727|UN049985	http://amigo.geneontology.org/cgi-bin/amigo/term_details?term=GO:0016538
photosynthetic electron transport in photosystem I	Gene Ontology	GO:0009773	4	44	0.201772509984	0.809437135207	UN042235|UN046742|UN046887|UN044935	http://amigo.geneontology.org/cgi-bin/amigo/term_details?term=GO:0009773
phospholipase activity	Gene Ontology	GO:0004620	4	44	0.201772509984	0.809437135207	UN062747|UN081337|UN041668|UN064752	http://amigo.geneontology.org/cgi-bin/amigo/term_details?term=GO:0004620
triterpenoid metabolic process	Gene Ontology	GO:0006722	4	44	0.201772509984	0.809437135207	UN065166|UN048433|UN020635|UN020424	http://amigo.geneontology.org/cgi-bin/amigo/term_details?term=GO:0006722
calcium ion transport	Gene Ontology	GO:0006816	9	125	0.202060499735	0.809437135207	UN015887|UN050617|UN015149|UN012587|UN089842|UN081908|UN044672|UN067307|UN017969	http://amigo.geneontology.org/cgi-bin/amigo/term_details?term=GO:0006816
pyrimidine-containing compound biosynthetic process	Gene Ontology	GO:0072528	11	159	0.202547036252	0.809437135207	UN009765|UN045244|UN076169|UN014403|UN004106|UN014153|UN047925|UN014233|UN016281|UN018791|UN024355	http://amigo.geneontology.org/cgi-bin/amigo/term_details?term=GO:0072528
helicase activity	Gene Ontology	GO:0004386	11	159	0.202547036252	0.809437135207	UN010638|UN012413|UN008950|UN066874|UN018526|UN093059|UN078181|UN038860|UN030082|UN057371|UN040349	http://amigo.geneontology.org/cgi-bin/amigo/term_details?term=GO:0004386
tropism	Gene Ontology	GO:0009606	10	142	0.20270314254	0.809437135207	UN023536|UN044081|UN076466|UN040412|UN047636|UN020318|UN016398|UN016231|UN067307|UN025249	http://amigo.geneontology.org/cgi-bin/amigo/term_details?term=GO:0009606
lyase activity	Gene Ontology	GO:0016829	23	370	0.202980111416	0.809437135207	UN010631|UN014116|UN014323|UN000191|UN010458|UN016931|UN094439|UN063424|UN093064|UN027379|UN072820|UN018198|UN014682|UN014803|UN072457|UN057333|UN002043|UN021936|UN075099|UN023051|UN041248|UN046320|UN067640	http://amigo.geneontology.org/cgi-bin/amigo/term_details?term=GO:0016829
phospholipid metabolic process	Gene Ontology	GO:0006644	28	460	0.203087433007	0.809437135207	UN066615|UN017826|UN064761|UN004485|UN006756|UN018431|UN072612|UN087689|UN005028|UN005128|UN018605|UN097456|UN009285|UN044672|UN085417|UN014949|UN037220|UN017875|UN001356|UN012497|UN041668|UN072087|UN046469|UN074317|UN093371|UN062047|UN041588|UN003729	http://amigo.geneontology.org/cgi-bin/amigo/term_details?term=GO:0006644
anthocyanin-containing compound biosynthetic process	Gene Ontology	GO:0009718	5	60	0.20593321153	0.818983895984	UN002174|UN092624|UN068901|UN059243|UN076762	http://amigo.geneontology.org/cgi-bin/amigo/term_details?term=GO:0009718
starch metabolic process	Gene Ontology	GO:0005982	15	229	0.206018520122	0.818983895984	UN015955|UN042052|UN073050|UN049138|UN053406|UN046469|UN014803|UN078767|UN087689|UN017875|UN050011|UN036440|UN063424|UN018783|UN020139	http://amigo.geneontology.org/cgi-bin/amigo/term_details?term=GO:0005982
establishment of organelle localization	Gene Ontology	GO:0051656	8	109	0.206571331908	0.820115015119	UN017995|UN073050|UN022087|UN014949|UN018208|UN041588|UN070986|UN018605	http://amigo.geneontology.org/cgi-bin/amigo/term_details?term=GO:0051656
DNA methylation or demethylation	Gene Ontology	GO:0044728	11	160	0.207715627381	0.823588421407	UN094439|UN040727|UN016747|UN012413|UN078247|UN066874|UN085722|UN078181|UN015787|UN013894|UN049985	http://amigo.geneontology.org/cgi-bin/amigo/term_details?term=GO:0044728
glycosyl compound metabolic process	Gene Ontology	GO:1901657	23	372	0.209683719385	0.829240789338	UN029264|UN076169|UN071496|UN099790|UN017942|UN020628|UN026254|UN004716|UN046266|UN087689|UN024150|UN004106|UN073026|UN042235|UN034543|UN021615|UN003450|UN021736|UN018791|UN024355|UN045244|UN053406|UN044935	http://amigo.geneontology.org/cgi-bin/amigo/term_details?term=GO:1901657
response to toxic substance	Gene Ontology	GO:0009636	7	93	0.210553494279	0.831604692521	UN022263|UN017942|UN010136|UN002174|UN045737|UN055701|UN019372	http://amigo.geneontology.org/cgi-bin/amigo/term_details?term=GO:0009636
DNA modification	Gene Ontology	GO:0006304	11	161	0.212939607487	0.836525279384	UN094439|UN040727|UN016747|UN012413|UN078247|UN066874|UN085722|UN078181|UN015787|UN013894|UN049985	http://amigo.geneontology.org/cgi-bin/amigo/term_details?term=GO:0006304
nucleobase-containing compound catabolic process	Gene Ontology	GO:0034655	11	161	0.212939607487	0.836525279384	UN094439|UN046959|UN090667|UN073026|UN032876|UN043756|UN022829|UN077527|UN016398|UN005710|UN003450	http://amigo.geneontology.org/cgi-bin/amigo/term_details?term=GO:0034655
vegetative to reproductive phase transition of meristem	Gene Ontology	GO:0010228	25	409	0.212976674461	0.836525279384	UN002209|UN013405|UN073050|UN044229|UN022371|UN013162|UN012413|UN072612|UN045756|UN078119|UN066943|UN022829|UN001660|UN015149|UN012585|UN024057|UN078181|UN016398|UN088824|UN023327|UN066874|UN010903|UN021383|UN070653|UN048029	http://amigo.geneontology.org/cgi-bin/amigo/term_details?term=GO:0010228
protein oligomerization	Gene Ontology	GO:0051259	3	30	0.213167547478	0.836525279384	UN074199|UN002043|UN014803	http://amigo.geneontology.org/cgi-bin/amigo/term_details?term=GO:0051259
RNA helicase activity	Gene Ontology	GO:0003724	3	30	0.213167547478	0.836525279384	UN018526|UN093059|UN040349	http://amigo.geneontology.org/cgi-bin/amigo/term_details?term=GO:0003724
hydrolase activity, acting on carbon-nitrogen (but not peptide) bonds	Gene Ontology	GO:0016810	9	127	0.21383779067	0.836707018913	UN011159|UN021868|UN047894|UN081630|UN075347|UN010136|UN026254|UN076169|UN000872	http://amigo.geneontology.org/cgi-bin/amigo/term_details?term=GO:0016810
glycine metabolic process	Gene Ontology	GO:0006544	5	61	0.214651432606	0.836707018913	UN083246|UN066615|UN005028|UN027248|UN004663	http://amigo.geneontology.org/cgi-bin/amigo/term_details?term=GO:0006544
detection of external biotic stimulus	Gene Ontology	GO:0098581	2	16	0.215677177266	0.836707018913	UN082959|UN035768	http://amigo.geneontology.org/cgi-bin/amigo/term_details?term=GO:0098581
root hair cell tip growth	Gene Ontology	GO:0048768	2	16	0.215677177266	0.836707018913	UN046163|UN008763	http://amigo.geneontology.org/cgi-bin/amigo/term_details?term=GO:0048768
purine nucleobase metabolic process	Gene Ontology	GO:0006144	2	16	0.215677177266	0.836707018913	UN011159|UN011362	http://amigo.geneontology.org/cgi-bin/amigo/term_details?term=GO:0006144
RNA phosphodiester bond hydrolysis, exonucleolytic	Gene Ontology	GO:0090503	2	16	0.215677177266	0.836707018913	UN005710|UN022049	http://amigo.geneontology.org/cgi-bin/amigo/term_details?term=GO:0090503
cell projection part	Gene Ontology	GO:0044463	2	16	0.215677177266	0.836707018913	UN046163|UN008763	http://amigo.geneontology.org/cgi-bin/amigo/term_details?term=GO:0044463
ncRNA 3'-end processing	Gene Ontology	GO:0043628	2	16	0.215677177266	0.836707018913	UN007815|UN010638	http://amigo.geneontology.org/cgi-bin/amigo/term_details?term=GO:0043628
xylosyltransferase activity	Gene Ontology	GO:0042285	2	16	0.215677177266	0.836707018913	UN043574|UN079309	http://amigo.geneontology.org/cgi-bin/amigo/term_details?term=GO:0042285
RNA metabolic process	Gene Ontology	GO:0016070	209	3879	0.216660800287	0.839457625446	UN013405|UN016594|UN021867|UN027953|UN002125|UN002687|UN076700|UN006796|UN048260|UN013162|UN072096|UN003680|UN046742|UN005451|UN020248|UN035061|UN074061|UN053478|UN022867|UN046222|UN001660|UN004663|UN004473|UN088809|UN027080|UN011475|UN009640|UN012413|UN041147|UN094984|UN022146|UN080095|UN036255|UN011075|UN048268|UN016398|UN034362|UN085494|UN071069|UN044081|UN032566|UN045244|UN003896|UN011754|UN0…	http://amigo.geneontology.org/cgi-bin/amigo/term_details?term=GO:0016070
chromatin silencing	Gene Ontology	GO:0006342	14	214	0.217183090847	0.840416086987	UN094439|UN004106|UN016747|UN012413|UN078247|UN066874|UN012573|UN078181|UN052277|UN029392|UN015787|UN013894|UN018210|UN076165	http://amigo.geneontology.org/cgi-bin/amigo/term_details?term=GO:0006342
gene silencing by RNA	Gene Ontology	GO:0031047	18	285	0.218479232414	0.843611732402	UN046959|UN013894|UN044672|UN016747|UN012413|UN078247|UN066874|UN012573|UN052277|UN010638|UN078181|UN022867|UN015787|UN034362|UN023732|UN076448|UN018210|UN076165	http://amigo.geneontology.org/cgi-bin/amigo/term_details?term=GO:0031047
auxin-activated signaling pathway	Gene Ontology	GO:0009734	10	145	0.219341581841	0.843611732402	UN034863|UN005128|UN019707|UN094655|UN020243|UN007797|UN018967|UN068901|UN012937|UN011754	http://amigo.geneontology.org/cgi-bin/amigo/term_details?term=GO:0009734
substrate-specific channel activity	Gene Ontology	GO:0022838	9	128	0.219825913604	0.843611732402	UN015825|UN015887|UN004299|UN099666|UN058107|UN100688|UN008271|UN046788|UN071446	http://amigo.geneontology.org/cgi-bin/amigo/term_details?term=GO:0022838
positive regulation of immune system process	Gene Ontology	GO:0002684	4	46	0.222267317259	0.843611732402	UN082959|UN010958|UN017900|UN010442	http://amigo.geneontology.org/cgi-bin/amigo/term_details?term=GO:0002684
positive regulation of immune response	Gene Ontology	GO:0050778	4	46	0.222267317259	0.843611732402	UN082959|UN010958|UN017900|UN010442	http://amigo.geneontology.org/cgi-bin/amigo/term_details?term=GO:0050778
glucan metabolic process	Gene Ontology	GO:0044042	26	430	0.222392452421	0.843611732402	UN073050|UN092718|UN018967|UN018783|UN015955|UN063424|UN078767|UN087689|UN060318|UN042052|UN002503|UN014803|UN014964|UN017875|UN050011|UN036440|UN088648|UN053406|UN046469|UN063119|UN073247|UN074077|UN049138|UN051395|UN015848|UN020139	http://amigo.geneontology.org/cgi-bin/amigo/term_details?term=GO:0044042
cellular glucan metabolic process	Gene Ontology	GO:0006073	26	430	0.222392452421	0.843611732402	UN073050|UN092718|UN018967|UN018783|UN015955|UN063424|UN078767|UN087689|UN060318|UN042052|UN002503|UN014803|UN014964|UN017875|UN050011|UN036440|UN088648|UN053406|UN046469|UN063119|UN073247|UN074077|UN049138|UN051395|UN015848|UN020139	http://amigo.geneontology.org/cgi-bin/amigo/term_details?term=GO:0006073
polysaccharide biosynthetic process	Gene Ontology	GO:0000271	34	576	0.222452732181	0.843611732402	UN002209|UN045833|UN064212|UN079309|UN092718|UN018967|UN073050|UN006045|UN002503|UN101571|UN063424|UN015835|UN078767|UN087689|UN060318|UN067340|UN042052|UN060253|UN014803|UN043574|UN015955|UN088648|UN050011|UN000865|UN030827|UN053406|UN095327|UN078001|UN073247|UN048433|UN074077|UN051395|UN015848|UN020139	http://amigo.geneontology.org/cgi-bin/amigo/term_details?term=GO:0000271
regulation of gene expression, epigenetic	Gene Ontology	GO:0040029	24	394	0.223160184235	0.843611732402	UN046959|UN076165|UN012573|UN010638|UN015787|UN013894|UN076448|UN094439|UN040727|UN012413|UN078247|UN022867|UN023732|UN018210|UN004106|UN044672|UN016747|UN078181|UN034362|UN052277|UN049985|UN066874|UN085722|UN029392	http://amigo.geneontology.org/cgi-bin/amigo/term_details?term=GO:0040029
chromatin remodeling	Gene Ontology	GO:0006338	5	62	0.223483022735	0.843611732402	UN066874|UN041881|UN075247|UN012413|UN078181	http://amigo.geneontology.org/cgi-bin/amigo/term_details?term=GO:0006338
aromatic amino acid family biosynthetic process	Gene Ontology	GO:0009073	7	95	0.22462499956	0.843611732402	UN010631|UN014116|UN093064|UN072457|UN014323|UN074317|UN023051	http://amigo.geneontology.org/cgi-bin/amigo/term_details?term=GO:0009073
glycosyl compound biosynthetic process	Gene Ontology	GO:1901659	16	251	0.224827509134	0.843611732402	UN045244|UN004106|UN029264|UN053406|UN026254|UN076169|UN099790|UN042235|UN017942|UN004716|UN034543|UN024150|UN044935|UN021736|UN018791|UN024355	http://amigo.geneontology.org/cgi-bin/amigo/term_details?term=GO:1901659
ovule development	Gene Ontology	GO:0048481	10	146	0.225005053712	0.843611732402	UN001660|UN073050|UN024057|UN072612|UN045756|UN000420|UN083246|UN047188|UN007376|UN034863	http://amigo.geneontology.org/cgi-bin/amigo/term_details?term=GO:0048481
reproductive shoot system development	Gene Ontology	GO:0090567	52	910	0.22548616456	0.843611732402	UN019707|UN073050|UN002349|UN032876|UN012573|UN010638|UN007376|UN022371|UN054426|UN009946|UN015787|UN083246|UN064212|UN045756|UN013894|UN040727|UN016747|UN078247|UN014803|UN072612|UN094655|UN002687|UN079872|UN065505|UN046222|UN023732|UN001660|UN019120|UN012413|UN024057|UN022146|UN016665|UN078181|UN011075|UN047188|UN057579|UN003263|UN088824|UN052277|UN008763|UN012937|UN049985|UN075594|UN000327|UN0…	http://amigo.geneontology.org/cgi-bin/amigo/term_details?term=GO:0090567
UDP-glycosyltransferase activity	Gene Ontology	GO:0008194	17	269	0.22579278608	0.843611732402	UN088962|UN054953|UN017420|UN073026|UN043574|UN006815|UN079309|UN008474|UN053695|UN088648|UN060039|UN020122|UN071992|UN001356|UN003245|UN015848|UN006045	http://amigo.geneontology.org/cgi-bin/amigo/term_details?term=GO:0008194
S-acyltransferase activity	Gene Ontology	GO:0016417	3	31	0.226025055168	0.843611732402	UN043243|UN017771|UN076182	http://amigo.geneontology.org/cgi-bin/amigo/term_details?term=GO:0016417
ubiquitin-like protein ligase activity	Gene Ontology	GO:0061659	3	31	0.226025055168	0.843611732402	UN015403|UN017080|UN029410	http://amigo.geneontology.org/cgi-bin/amigo/term_details?term=GO:0061659
3'-5'-exoribonuclease activity	Gene Ontology	GO:0000175	3	31	0.226025055168	0.843611732402	UN002125|UN005710|UN022049	http://amigo.geneontology.org/cgi-bin/amigo/term_details?term=GO:0000175
protein acetyltransferase complex	Gene Ontology	GO:0031248	3	31	0.226025055168	0.843611732402	UN003690|UN013924|UN092836	http://amigo.geneontology.org/cgi-bin/amigo/term_details?term=GO:0031248
ubiquitin protein ligase activity	Gene Ontology	GO:0061630	3	31	0.226025055168	0.843611732402	UN015403|UN017080|UN029410	http://amigo.geneontology.org/cgi-bin/amigo/term_details?term=GO:0061630
acetyltransferase complex	Gene Ontology	GO:1902493	3	31	0.226025055168	0.843611732402	UN003690|UN013924|UN092836	http://amigo.geneontology.org/cgi-bin/amigo/term_details?term=GO:1902493
negative regulation of gene expression, epigenetic	Gene Ontology	GO:0045814	14	216	0.226425640744	0.843611732402	UN094439|UN004106|UN016747|UN012413|UN078247|UN066874|UN012573|UN078181|UN052277|UN029392|UN015787|UN013894|UN018210|UN076165	http://amigo.geneontology.org/cgi-bin/amigo/term_details?term=GO:0045814
peptidyl-lysine modification	Gene Ontology	GO:0018205	20	323	0.22713866579	0.843611732402	UN002209|UN078247|UN004106|UN011093|UN076165|UN075620|UN012573|UN088824|UN029330|UN003117|UN029392|UN040727|UN038305|UN022546|UN015787|UN021383|UN070653|UN018210|UN049985|UN009946	http://amigo.geneontology.org/cgi-bin/amigo/term_details?term=GO:0018205
rhythmic process	Gene Ontology	GO:0048511	11	164	0.228930607395	0.843611732402	UN044081|UN083148|UN070129|UN019707|UN027248|UN020318|UN038305|UN046222|UN092207|UN022546|UN071446	http://amigo.geneontology.org/cgi-bin/amigo/term_details?term=GO:0048511
aspartic-type endopeptidase activity	Gene Ontology	GO:0004190	6	79	0.229207539889	0.843611732402	UN063342|UN009328|UN078119|UN066943|UN068427|UN039230	http://amigo.geneontology.org/cgi-bin/amigo/term_details?term=GO:0004190
aspartic-type peptidase activity	Gene Ontology	GO:0070001	6	79	0.229207539889	0.843611732402	UN063342|UN009328|UN078119|UN066943|UN068427|UN039230	http://amigo.geneontology.org/cgi-bin/amigo/term_details?term=GO:0070001
plant-type ovary development	Gene Ontology	GO:0035670	10	147	0.230724434575	0.843611732402	UN001660|UN073050|UN024057|UN072612|UN045756|UN000420|UN083246|UN047188|UN007376|UN034863	http://amigo.geneontology.org/cgi-bin/amigo/term_details?term=GO:0035670
beta-glucan biosynthetic process	Gene Ontology	GO:0051274	7	96	0.231780159428	0.843611732402	UN088648|UN002503|UN074077|UN060318|UN018967|UN051395|UN015848	http://amigo.geneontology.org/cgi-bin/amigo/term_details?term=GO:0051274
response to molecule of bacterial origin	Gene Ontology	GO:0002237	7	96	0.231780159428	0.843611732402	UN082959|UN010958|UN019707|UN016665|UN003918|UN024171|UN019372	http://amigo.geneontology.org/cgi-bin/amigo/term_details?term=GO:0002237
ubiquitin-dependent protein catabolic process	Gene Ontology	GO:0006511	26	433	0.232211590344	0.843611732402	UN019707|UN024464|UN027935|UN012707|UN030912|UN011316|UN046642|UN076448|UN022546|UN005826|UN008235|UN016231|UN077305|UN098090|UN017937|UN030217|UN023225|UN021736|UN017080|UN043756|UN007797|UN038305|UN004133|UN054270|UN065431|UN063116	http://amigo.geneontology.org/cgi-bin/amigo/term_details?term=GO:0006511
photosynthetic electron transport chain	Gene Ontology	GO:0009767	5	63	0.232420849308	0.843611732402	UN042235|UN046742|UN046887|UN044935|UN004473	http://amigo.geneontology.org/cgi-bin/amigo/term_details?term=GO:0009767
nucleoside catabolic process	Gene Ontology	GO:0009164	2	17	0.233815955483	0.843611732402	UN003450|UN073026	http://amigo.geneontology.org/cgi-bin/amigo/term_details?term=GO:0009164
steroid binding	Gene Ontology	GO:0005496	2	17	0.233815955483	0.843611732402	UN026653|UN037268	http://amigo.geneontology.org/cgi-bin/amigo/term_details?term=GO:0005496
nucleobase biosynthetic process	Gene Ontology	GO:0046112	2	17	0.233815955483	0.843611732402	UN011362|UN076169	http://amigo.geneontology.org/cgi-bin/amigo/term_details?term=GO:0046112
double-stranded RNA binding	Gene Ontology	GO:0003725	2	17	0.233815955483	0.843611732402	UN046959|UN040349	http://amigo.geneontology.org/cgi-bin/amigo/term_details?term=GO:0003725
GTPase activator activity	Gene Ontology	GO:0005096	2	17	0.233815955483	0.843611732402	UN020617|UN012659	http://amigo.geneontology.org/cgi-bin/amigo/term_details?term=GO:0005096
photosystem II oxygen evolving complex	Gene Ontology	GO:0009654	2	17	0.233815955483	0.843611732402	UN087689|UN023301	http://amigo.geneontology.org/cgi-bin/amigo/term_details?term=GO:0009654
regulation of chlorophyll metabolic process	Gene Ontology	GO:0090056	2	17	0.233815955483	0.843611732402	UN046222|UN059243	http://amigo.geneontology.org/cgi-bin/amigo/term_details?term=GO:0090056
CoA hydrolase activity	Gene Ontology	GO:0016289	2	17	0.233815955483	0.843611732402	UN025369|UN041668	http://amigo.geneontology.org/cgi-bin/amigo/term_details?term=GO:0016289
amylase activity	Gene Ontology	GO:0016160	2	17	0.233815955483	0.843611732402	UN042052|UN020139	http://amigo.geneontology.org/cgi-bin/amigo/term_details?term=GO:0016160
cellular metabolic compound salvage	Gene Ontology	GO:0043094	13	200	0.23415671813	0.843611732402	UN044935|UN014803|UN014403|UN042235|UN060677|UN038305|UN063116|UN050011|UN016281|UN077305|UN021736|UN022546|UN063085	http://amigo.geneontology.org/cgi-bin/amigo/term_details?term=GO:0043094
alpha-amino acid biosynthetic process	Gene Ontology	GO:1901607	26	434	0.235527354285	0.843611732402	UN011159|UN010631|UN029264|UN046320|UN014323|UN018967|UN017942|UN032050|UN083246|UN075264|UN046742|UN093064|UN059090|UN004663|UN004106|UN012587|UN029113|UN057333|UN068702|UN023051|UN010528|UN045244|UN003896|UN074317|UN084578|UN007376	http://amigo.geneontology.org/cgi-bin/amigo/term_details?term=GO:1901607
macromolecule catabolic process	Gene Ontology	GO:0009057	51	896	0.235965708977	0.843611732402	UN046959|UN043756|UN090667|UN029410|UN024464|UN069037|UN027935|UN013224|UN012707|UN030912|UN011316|UN016931|UN018967|UN046642|UN018783|UN022546|UN094439|UN005826|UN076448|UN032876|UN022829|UN016231|UN077305|UN005710|UN098090|UN019707|UN009285|UN017937|UN030217|UN008235|UN077527|UN002043|UN017875|UN016398|UN023225|UN021736|UN043046|UN004106|UN054270|UN017080|UN046469|UN031599|UN007797|UN065109|UN0…	http://amigo.geneontology.org/cgi-bin/amigo/term_details?term=GO:0009057
exonuclease activity	Gene Ontology	GO:0004527	6	80	0.237172573427	0.843611732402	UN025473|UN002125|UN022049|UN048491|UN005710|UN018583	http://amigo.geneontology.org/cgi-bin/amigo/term_details?term=GO:0004527
response to salt stress	Gene Ontology	GO:0009651	43	748	0.238046834998	0.843611732402	UN044672|UN050617|UN028480|UN027935|UN010631|UN014323|UN015403|UN017942|UN032050|UN047925|UN018967|UN024187|UN000459|UN000351|UN075099|UN063424|UN041006|UN008234|UN014803|UN006634|UN027379|UN049250|UN008301|UN017969|UN023949|UN011475|UN012587|UN008950|UN000083|UN020391|UN014964|UN081908|UN011075|UN021736|UN051975|UN027247|UN031599|UN072039|UN000095|UN074077|UN084578|UN051395|UN004133	http://amigo.geneontology.org/cgi-bin/amigo/term_details?term=GO:0009651
response to far red light	Gene Ontology	GO:0010218	7	97	0.239010249154	0.843611732402	UN046742|UN083148|UN014949|UN011812|UN011075|UN020318|UN059243	http://amigo.geneontology.org/cgi-bin/amigo/term_details?term=GO:0010218
autophagic vacuole assembly	Gene Ontology	GO:0000045	3	32	0.239025085208	0.843611732402	UN028065|UN012707|UN061195	http://amigo.geneontology.org/cgi-bin/amigo/term_details?term=GO:0000045
salicylic acid biosynthetic process	Gene Ontology	GO:0009697	13	201	0.239114706218	0.843611732402	UN082959|UN066615|UN046742|UN016206|UN037268|UN046469|UN042235|UN044935|UN017875|UN015650|UN035768|UN049655|UN004473	http://amigo.geneontology.org/cgi-bin/amigo/term_details?term=GO:0009697
regulation of transmembrane transport	Gene Ontology	GO:0034762	4	48	0.243271876526	0.843611732402	UN029410|UN004299|UN099666|UN071446	http://amigo.geneontology.org/cgi-bin/amigo/term_details?term=GO:0034762
regulation of ion transmembrane transport	Gene Ontology	GO:0034765	4	48	0.243271876526	0.843611732402	UN029410|UN004299|UN099666|UN071446	http://amigo.geneontology.org/cgi-bin/amigo/term_details?term=GO:0034765
phosphoric ester hydrolase activity	Gene Ontology	GO:0042578	22	364	0.245395665613	0.843611732402	UN014111|UN054978|UN100650|UN043057|UN072039|UN053695|UN018197|UN081337|UN077468|UN039425|UN027080|UN002255|UN064752|UN000420|UN075236|UN011777|UN014460|UN051975|UN046163|UN018080|UN060039|UN062412	http://amigo.geneontology.org/cgi-bin/amigo/term_details?term=GO:0042578
cellular response to carbohydrate stimulus	Gene Ontology	GO:0071322	8	115	0.245838286131	0.843611732402	UN012413|UN012585|UN066874|UN022371|UN078181|UN010903|UN096134|UN023225	http://amigo.geneontology.org/cgi-bin/amigo/term_details?term=GO:0071322
glucan biosynthetic process	Gene Ontology	GO:0009250	18	292	0.246984288218	0.843611732402	UN015955|UN042052|UN088648|UN073050|UN002503|UN053406|UN014803|UN078767|UN073247|UN087689|UN074077|UN050011|UN060318|UN018967|UN063424|UN051395|UN015848|UN020139	http://amigo.geneontology.org/cgi-bin/amigo/term_details?term=GO:0009250
symbiosis, encompassing mutualism through parasitism	Gene Ontology	GO:0044403	10	150	0.248200890351	0.843611732402	UN012413|UN066874|UN078181|UN007797|UN022867|UN000191|UN015787|UN010442|UN076448|UN052277	http://amigo.geneontology.org/cgi-bin/amigo/term_details?term=GO:0044403
pyrimidine nucleotide metabolic process	Gene Ontology	GO:0006220	10	150	0.248200890351	0.843611732402	UN009765|UN045244|UN005128|UN076169|UN004106|UN014153|UN047925|UN014233|UN018791|UN024355	http://amigo.geneontology.org/cgi-bin/amigo/term_details?term=GO:0006220
cell cycle process	Gene Ontology	GO:0022402	33	567	0.249649920629	0.843611732402	UN016594|UN076165|UN012573|UN082154|UN015787|UN040333|UN012537|UN076448|UN022546|UN040727|UN012585|UN078247|UN094709|UN085290|UN098090|UN007859|UN010746|UN012413|UN017059|UN078181|UN075594|UN088516|UN024068|UN034362|UN049985|UN000327|UN017080|UN066874|UN040412|UN015964|UN038305|UN023620|UN024437	http://amigo.geneontology.org/cgi-bin/amigo/term_details?term=GO:0022402
response to water	Gene Ontology	GO:0009415	25	420	0.250050697873	0.843611732402	UN022050|UN016158|UN031901|UN020721|UN025974|UN019740|UN074061|UN000095|UN071758|UN029302|UN008301|UN023949|UN009285|UN011475|UN004045|UN022042|UN013743|UN000083|UN057371|UN010276|UN060672|UN085494|UN007797|UN048433|UN049655	http://amigo.geneontology.org/cgi-bin/amigo/term_details?term=GO:0009415
regulation of protein catabolic process	Gene Ontology	GO:0042176	5	65	0.250586560144	0.843611732402	UN065109|UN005826|UN008235|UN043756|UN017080	http://amigo.geneontology.org/cgi-bin/amigo/term_details?term=GO:0042176
antiporter activity	Gene Ontology	GO:0015297	9	133	0.250678896123	0.843611732402	UN066615|UN050617|UN018511|UN091886|UN008547|UN034543|UN077305|UN101321|UN021240	http://amigo.geneontology.org/cgi-bin/amigo/term_details?term=GO:0015297
response to inorganic substance	Gene Ontology	GO:0010035	74	1335	0.251159508871	0.843611732402	UN081502|UN022050|UN047925|UN002374|UN005128|UN027935|UN016158|UN074296|UN018967|UN017942|UN032050|UN034332|UN036269|UN083246|UN024187|UN018783|UN000459|UN000351|UN019740|UN075099|UN025974|UN041006|UN008950|UN017151|UN016015|UN074061|UN048433|UN000095|UN071758|UN038691|UN029302|UN008301|UN037268|UN075266|UN023949|UN007380|UN009285|UN019203|UN011475|UN004045|UN049138|UN022042|UN010136|UN013743|UN0…	http://amigo.geneontology.org/cgi-bin/amigo/term_details?term=GO:0010035
cellular component biogenesis	Gene Ontology	GO:0044085	91	1657	0.251823352863	0.843611732402	UN045833|UN064212|UN017193|UN081908|UN018967|UN022546|UN101571|UN046742|UN004663|UN004473|UN021876|UN014803|UN007325|UN011771|UN020635|UN088648|UN048572|UN046469|UN091495|UN014949|UN078001|UN074317|UN044935|UN001000|UN017826|UN079309|UN012707|UN061195|UN048196|UN018783|UN060253|UN030561|UN027148|UN002605|UN005028|UN101088|UN023732|UN055799|UN024057|UN043574|UN002043|UN017080|UN049138|UN004133|UN0…	http://amigo.geneontology.org/cgi-bin/amigo/term_details?term=GO:0044085
mannosidase activity	Gene Ontology	GO:0015923	2	18	0.252035925392	0.843611732402	UN086875|UN049250	http://amigo.geneontology.org/cgi-bin/amigo/term_details?term=GO:0015923
deaminase activity	Gene Ontology	GO:0019239	2	18	0.252035925392	0.843611732402	UN017942|UN000872	http://amigo.geneontology.org/cgi-bin/amigo/term_details?term=GO:0019239
regulation of sulfur metabolic process	Gene Ontology	GO:0042762	2	18	0.252035925392	0.843611732402	UN007325|UN023225	http://amigo.geneontology.org/cgi-bin/amigo/term_details?term=GO:0042762
cAMP binding	Gene Ontology	GO:0030552	2	18	0.252035925392	0.843611732402	UN015825|UN015887	http://amigo.geneontology.org/cgi-bin/amigo/term_details?term=GO:0030552
cGMP binding	Gene Ontology	GO:0030553	2	18	0.252035925392	0.843611732402	UN015825|UN015887	http://amigo.geneontology.org/cgi-bin/amigo/term_details?term=GO:0030553
activation of immune response	Gene Ontology	GO:0002253	3	33	0.252145787087	0.843611732402	UN082959|UN010958|UN017900	http://amigo.geneontology.org/cgi-bin/amigo/term_details?term=GO:0002253
glutamine family amino acid biosynthetic process	Gene Ontology	GO:0009084	3	33	0.252145787087	0.843611732402	UN007376|UN004106|UN045244	http://amigo.geneontology.org/cgi-bin/amigo/term_details?term=GO:0009084
exoribonuclease activity	Gene Ontology	GO:0004532	3	33	0.252145787087	0.843611732402	UN002125|UN005710|UN022049	http://amigo.geneontology.org/cgi-bin/amigo/term_details?term=GO:0004532
activation of innate immune response	Gene Ontology	GO:0002218	3	33	0.252145787087	0.843611732402	UN082959|UN010958|UN017900	http://amigo.geneontology.org/cgi-bin/amigo/term_details?term=GO:0002218
exoribonuclease activity, producing 5'-phosphomonoesters	Gene Ontology	GO:0016896	3	33	0.252145787087	0.843611732402	UN002125|UN005710|UN022049	http://amigo.geneontology.org/cgi-bin/amigo/term_details?term=GO:0016896
response to UV-B	Gene Ontology	GO:0010224	7	99	0.25368095069	0.843611732402	UN063424|UN002174|UN024934|UN076762|UN020424|UN059243|UN070653	http://amigo.geneontology.org/cgi-bin/amigo/term_details?term=GO:0010224
detection of biotic stimulus	Gene Ontology	GO:0009595	7	99	0.25368095069	0.843611732402	UN082959|UN066615|UN046742|UN042235|UN044935|UN035768|UN004473	http://amigo.geneontology.org/cgi-bin/amigo/term_details?term=GO:0009595
cellular response to nitrogen levels	Gene Ontology	GO:0043562	4	49	0.253936283881	0.843611732402	UN036440|UN028065|UN094709|UN063085	http://amigo.geneontology.org/cgi-bin/amigo/term_details?term=GO:0043562
regulation of multi-organism process	Gene Ontology	GO:0043900	10	151	0.254126629522	0.843611732402	UN066615|UN046742|UN069205|UN012413|UN066874|UN078181|UN042235|UN044935|UN035768|UN004473	http://amigo.geneontology.org/cgi-bin/amigo/term_details?term=GO:0043900
multicellular organism reproduction	Gene Ontology	GO:0032504	23	385	0.255678884061	0.843611732402	UN010638|UN038860|UN022371|UN013894|UN076448|UN012413|UN034863|UN014803|UN023732|UN098090|UN009765|UN016747|UN017059|UN078181|UN011075|UN024255|UN098221|UN066874|UN040412|UN017202|UN010903|UN012585|UN058760	http://amigo.geneontology.org/cgi-bin/amigo/term_details?term=GO:0032504
regulation of hormone levels	Gene Ontology	GO:0010817	28	477	0.256624323677	0.843611732402	UN066615|UN010631|UN014111|UN064212|UN079066|UN014323|UN083246|UN092718|UN018967|UN029264|UN026254|UN089262|UN093064|UN094655|UN064095|UN055336|UN012414|UN055865|UN054846|UN057333|UN057579|UN023051|UN083395|UN021209|UN000027|UN007797|UN048433|UN049655	http://amigo.geneontology.org/cgi-bin/amigo/term_details?term=GO:0010817
channel activity	Gene Ontology	GO:0015267	9	134	0.257017002778	0.843611732402	UN015825|UN015887|UN004299|UN099666|UN058107|UN100688|UN008271|UN046788|UN071446	http://amigo.geneontology.org/cgi-bin/amigo/term_details?term=GO:0015267
N-terminal protein amino acid modification	Gene Ontology	GO:0031365	9	134	0.257017002778	0.843611732402	UN013924|UN092836|UN012817|UN009328|UN072457|UN003690|UN000095|UN010136|UN081298	http://amigo.geneontology.org/cgi-bin/amigo/term_details?term=GO:0031365
passive transmembrane transporter activity	Gene Ontology	GO:0022803	9	134	0.257017002778	0.843611732402	UN015825|UN015887|UN004299|UN099666|UN058107|UN100688|UN008271|UN046788|UN071446	http://amigo.geneontology.org/cgi-bin/amigo/term_details?term=GO:0022803
cyclin binding	Gene Ontology	GO:0030332	1	5	0.257410746206	0.843611732402	UN012537	http://amigo.geneontology.org/cgi-bin/amigo/term_details?term=GO:0030332
negative regulation of leaf senescence	Gene Ontology	GO:1900056	1	5	0.257410746206	0.843611732402	UN061585	http://amigo.geneontology.org/cgi-bin/amigo/term_details?term=GO:1900056
3-hydroxyisobutyrate dehydrogenase activity	Gene Ontology	GO:0008442	1	5	0.257410746206	0.843611732402	UN072527	http://amigo.geneontology.org/cgi-bin/amigo/term_details?term=GO:0008442
glycolipid binding	Gene Ontology	GO:0051861	1	5	0.257410746206	0.843611732402	UN017969	http://amigo.geneontology.org/cgi-bin/amigo/term_details?term=GO:0051861
calcium:sodium antiporter activity	Gene Ontology	GO:0005432	1	5	0.257410746206	0.843611732402	UN050617	http://amigo.geneontology.org/cgi-bin/amigo/term_details?term=GO:0005432
cytoplasmic mRNA processing body assembly	Gene Ontology	GO:0033962	1	5	0.257410746206	0.843611732402	UN032180	http://amigo.geneontology.org/cgi-bin/amigo/term_details?term=GO:0033962
regulation of sulfur amino acid metabolic process	Gene Ontology	GO:0031335	1	5	0.257410746206	0.843611732402	UN023225	http://amigo.geneontology.org/cgi-bin/amigo/term_details?term=GO:0031335
maintenance of floral organ identity	Gene Ontology	GO:0048497	1	5	0.257410746206	0.843611732402	UN001660	http://amigo.geneontology.org/cgi-bin/amigo/term_details?term=GO:0048497
allantoin metabolic process	Gene Ontology	GO:0000255	1	5	0.257410746206	0.843611732402	UN011159	http://amigo.geneontology.org/cgi-bin/amigo/term_details?term=GO:0000255
nucleoside diphosphate kinase activity	Gene Ontology	GO:0004550	1	5	0.257410746206	0.843611732402	UN005128	http://amigo.geneontology.org/cgi-bin/amigo/term_details?term=GO:0004550
glycine hydroxymethyltransferase activity	Gene Ontology	GO:0004372	1	5	0.257410746206	0.843611732402	UN027248	http://amigo.geneontology.org/cgi-bin/amigo/term_details?term=GO:0004372
binding, bridging	Gene Ontology	GO:0060090	1	5	0.257410746206	0.843611732402	UN023225	http://amigo.geneontology.org/cgi-bin/amigo/term_details?term=GO:0060090
RNA polymerase II core binding	Gene Ontology	GO:0000993	1	5	0.257410746206	0.843611732402	UN054426	http://amigo.geneontology.org/cgi-bin/amigo/term_details?term=GO:0000993
metallochaperone activity	Gene Ontology	GO:0016530	1	5	0.257410746206	0.843611732402	UN002374	http://amigo.geneontology.org/cgi-bin/amigo/term_details?term=GO:0016530
alanine-glyoxylate transaminase activity	Gene Ontology	GO:0008453	1	5	0.257410746206	0.843611732402	UN063085	http://amigo.geneontology.org/cgi-bin/amigo/term_details?term=GO:0008453
regulation of organelle assembly	Gene Ontology	GO:1902115	1	5	0.257410746206	0.843611732402	UN032180	http://amigo.geneontology.org/cgi-bin/amigo/term_details?term=GO:1902115
steroid dehydrogenase activity, acting on the CH-CH group of donors	Gene Ontology	GO:0033765	1	5	0.257410746206	0.843611732402	UN005266	http://amigo.geneontology.org/cgi-bin/amigo/term_details?term=GO:0033765
urea transmembrane transporter activity	Gene Ontology	GO:0015204	1	5	0.257410746206	0.843611732402	UN046788	http://amigo.geneontology.org/cgi-bin/amigo/term_details?term=GO:0015204
positive regulation of transport	Gene Ontology	GO:0051050	1	5	0.257410746206	0.843611732402	UN015149	http://amigo.geneontology.org/cgi-bin/amigo/term_details?term=GO:0051050
regulation of cytoplasmic mRNA processing body assembly	Gene Ontology	GO:0010603	1	5	0.257410746206	0.843611732402	UN032180	http://amigo.geneontology.org/cgi-bin/amigo/term_details?term=GO:0010603
SNARE complex assembly	Gene Ontology	GO:0035493	1	5	0.257410746206	0.843611732402	UN002209	http://amigo.geneontology.org/cgi-bin/amigo/term_details?term=GO:0035493
monodehydroascorbate reductase (NADH) activity	Gene Ontology	GO:0016656	1	5	0.257410746206	0.843611732402	UN024187	http://amigo.geneontology.org/cgi-bin/amigo/term_details?term=GO:0016656
sodium ion homeostasis	Gene Ontology	GO:0055078	1	5	0.257410746206	0.843611732402	UN058107	http://amigo.geneontology.org/cgi-bin/amigo/term_details?term=GO:0055078
ATPase binding	Gene Ontology	GO:0051117	1	5	0.257410746206	0.843611732402	UN017515	http://amigo.geneontology.org/cgi-bin/amigo/term_details?term=GO:0051117
AT DNA binding	Gene Ontology	GO:0003680	1	5	0.257410746206	0.843611732402	UN000027	http://amigo.geneontology.org/cgi-bin/amigo/term_details?term=GO:0003680
miRNA metabolic process	Gene Ontology	GO:0010586	1	5	0.257410746206	0.843611732402	UN052277	http://amigo.geneontology.org/cgi-bin/amigo/term_details?term=GO:0010586
histone H3-K36 methylation	Gene Ontology	GO:0010452	1	5	0.257410746206	0.843611732402	UN009946	http://amigo.geneontology.org/cgi-bin/amigo/term_details?term=GO:0010452
glutathione biosynthetic process	Gene Ontology	GO:0006750	1	5	0.257410746206	0.843611732402	UN085907	http://amigo.geneontology.org/cgi-bin/amigo/term_details?term=GO:0006750
biotin metabolic process	Gene Ontology	GO:0006768	1	5	0.257410746206	0.843611732402	UN050600	http://amigo.geneontology.org/cgi-bin/amigo/term_details?term=GO:0006768
cellular modified amino acid catabolic process	Gene Ontology	GO:0042219	1	5	0.257410746206	0.843611732402	UN093371	http://amigo.geneontology.org/cgi-bin/amigo/term_details?term=GO:0042219
hydroxycinnamoyltransferase activity	Gene Ontology	GO:0050734	1	5	0.257410746206	0.843611732402	UN023164	http://amigo.geneontology.org/cgi-bin/amigo/term_details?term=GO:0050734
glycine cleavage complex	Gene Ontology	GO:0005960	1	5	0.257410746206	0.843611732402	UN004663	http://amigo.geneontology.org/cgi-bin/amigo/term_details?term=GO:0005960
aromatase activity	Gene Ontology	GO:0070330	1	5	0.257410746206	0.843611732402	UN017143	http://amigo.geneontology.org/cgi-bin/amigo/term_details?term=GO:0070330
cytidine to uridine editing	Gene Ontology	GO:0016554	1	5	0.257410746206	0.843611732402	UN061182	http://amigo.geneontology.org/cgi-bin/amigo/term_details?term=GO:0016554
nonribosomal peptide biosynthetic process	Gene Ontology	GO:0019184	1	5	0.257410746206	0.843611732402	UN085907	http://amigo.geneontology.org/cgi-bin/amigo/term_details?term=GO:0019184
regulation of olefin metabolic process	Gene Ontology	GO:1900908	1	5	0.257410746206	0.843611732402	UN023225	http://amigo.geneontology.org/cgi-bin/amigo/term_details?term=GO:1900908
aminoacyl-tRNA editing activity	Gene Ontology	GO:0002161	1	5	0.257410746206	0.843611732402	UN094251	http://amigo.geneontology.org/cgi-bin/amigo/term_details?term=GO:0002161
cellular potassium ion homeostasis	Gene Ontology	GO:0030007	1	5	0.257410746206	0.843611732402	UN058107	http://amigo.geneontology.org/cgi-bin/amigo/term_details?term=GO:0030007
biotin biosynthetic process	Gene Ontology	GO:0009102	1	5	0.257410746206	0.843611732402	UN050600	http://amigo.geneontology.org/cgi-bin/amigo/term_details?term=GO:0009102
regulation of mRNA stability	Gene Ontology	GO:0043488	1	5	0.257410746206	0.843611732402	UN002045	http://amigo.geneontology.org/cgi-bin/amigo/term_details?term=GO:0043488
glycolipid transporter activity	Gene Ontology	GO:0017089	1	5	0.257410746206	0.843611732402	UN017969	http://amigo.geneontology.org/cgi-bin/amigo/term_details?term=GO:0017089
protein phosphatase type 1 regulator activity	Gene Ontology	GO:0008599	1	5	0.257410746206	0.843611732402	UN012707	http://amigo.geneontology.org/cgi-bin/amigo/term_details?term=GO:0008599
cellular amide catabolic process	Gene Ontology	GO:0043605	1	5	0.257410746206	0.843611732402	UN011159	http://amigo.geneontology.org/cgi-bin/amigo/term_details?term=GO:0043605
Notch signaling pathway	Gene Ontology	GO:0007219	1	5	0.257410746206	0.843611732402	UN001607	http://amigo.geneontology.org/cgi-bin/amigo/term_details?term=GO:0007219
regulation of olefin biosynthetic process	Gene Ontology	GO:1900911	1	5	0.257410746206	0.843611732402	UN023225	http://amigo.geneontology.org/cgi-bin/amigo/term_details?term=GO:1900911
3-oxo-5-alpha-steroid 4-dehydrogenase activity	Gene Ontology	GO:0003865	1	5	0.257410746206	0.843611732402	UN005266	http://amigo.geneontology.org/cgi-bin/amigo/term_details?term=GO:0003865
oxidoreductase activity, acting on paired donors, with incorporation or reduction of molecular oxygen, reduced flavin or flavoprotein as one donor, and incorporation of one atom of oxygen	Gene Ontology	GO:0016712	1	5	0.257410746206	0.843611732402	UN017143	http://amigo.geneontology.org/cgi-bin/amigo/term_details?term=GO:0016712
nuclear envelope reassembly	Gene Ontology	GO:0031468	1	5	0.257410746206	0.843611732402	UN012707	http://amigo.geneontology.org/cgi-bin/amigo/term_details?term=GO:0031468
glyceraldehyde-3-phosphate dehydrogenase (NAD+) (phosphorylating) activity	Gene Ontology	GO:0004365	1	5	0.257410746206	0.843611732402	UN031599	http://amigo.geneontology.org/cgi-bin/amigo/term_details?term=GO:0004365
alpha-galactosidase activity	Gene Ontology	GO:0004557	1	5	0.257410746206	0.843611732402	UN036760	http://amigo.geneontology.org/cgi-bin/amigo/term_details?term=GO:0004557
isocitrate dehydrogenase (NAD+) activity	Gene Ontology	GO:0004449	1	5	0.257410746206	0.843611732402	UN030912	http://amigo.geneontology.org/cgi-bin/amigo/term_details?term=GO:0004449
mitochondrial proton-transporting ATP synthase complex, catalytic core F(1)	Gene Ontology	GO:0000275	1	5	0.257410746206	0.843611732402	UN021736	http://amigo.geneontology.org/cgi-bin/amigo/term_details?term=GO:0000275
transcription from RNA polymerase I promoter	Gene Ontology	GO:0006360	1	5	0.257410746206	0.843611732402	UN081520	http://amigo.geneontology.org/cgi-bin/amigo/term_details?term=GO:0006360
regulation of ethylene biosynthetic process	Gene Ontology	GO:0010364	1	5	0.257410746206	0.843611732402	UN023225	http://amigo.geneontology.org/cgi-bin/amigo/term_details?term=GO:0010364
maintenance of organ identity	Gene Ontology	GO:0048496	1	5	0.257410746206	0.843611732402	UN001660	http://amigo.geneontology.org/cgi-bin/amigo/term_details?term=GO:0048496
protein complex subunit organization	Gene Ontology	GO:0071822	44	776	0.262175188931	0.843611732402	UN002209|UN064212|UN073050|UN083148|UN001000|UN024464|UN027935|UN018967|UN030912|UN068832|UN036269|UN022546|UN046742|UN074199|UN017193|UN044935|UN070986|UN004663|UN004473|UN013271|UN092071|UN014803|UN002605|UN011812|UN075594|UN042235|UN002043|UN001551|UN077305|UN020635|UN021736|UN008318|UN011754|UN017995|UN017080|UN053406|UN023301|UN021204|UN018208|UN038305|UN063116|UN058720|UN070653|UN004133	http://amigo.geneontology.org/cgi-bin/amigo/term_details?term=GO:0071822
photorespiration	Gene Ontology	GO:0009853	11	170	0.2622221448	0.843611732402	UN044935|UN014803|UN042235|UN060677|UN038305|UN063116|UN050011|UN077305|UN021736|UN022546|UN063085	http://amigo.geneontology.org/cgi-bin/amigo/term_details?term=GO:0009853
regulation of multicellular organismal development	Gene Ontology	GO:2000026	40	702	0.264054186608	0.843611732402	UN044229|UN064212|UN012573|UN010638|UN003117|UN022371|UN000095|UN054426|UN044035|UN015787|UN083246|UN006045|UN040727|UN012585|UN078247|UN049985|UN046222|UN023732|UN061585|UN001137|UN014848|UN012413|UN024057|UN017913|UN078181|UN011075|UN001191|UN088824|UN052277|UN055645|UN059243|UN011650|UN066874|UN034863|UN040412|UN007797|UN020443|UN010903|UN023225|UN009946	http://amigo.geneontology.org/cgi-bin/amigo/term_details?term=GO:2000026
amide biosynthetic process	Gene Ontology	GO:0043604	4	50	0.264693533426	0.843611732402	UN045244|UN004106|UN085907|UN050600	http://amigo.geneontology.org/cgi-bin/amigo/term_details?term=GO:0043604
macromolecular complex subunit organization	Gene Ontology	GO:0043933	74	1343	0.266923621046	0.843611732402	UN002209|UN064212|UN073050|UN083148|UN076165|UN057579|UN012573|UN027935|UN001000|UN003117|UN030912|UN009946|UN015787|UN068832|UN036269|UN013894|UN077305|UN022546|UN094439|UN046742|UN040727|UN075247|UN016747|UN078247|UN074199|UN017193|UN010638|UN032180|UN044935|UN018967|UN024464|UN070986|UN023732|UN002605|UN018210|UN004663|UN004473|UN023301|UN004106|UN013271|UN012413|UN014803|UN092071|UN101088|UN0…	http://amigo.geneontology.org/cgi-bin/amigo/term_details?term=GO:0043933
response to radiation	Gene Ontology	GO:0009314	66	1192	0.267583563828	0.843611732402	UN013405|UN017106|UN064212|UN083148|UN076165|UN005128|UN010638|UN013162|UN022371|UN000095|UN092718|UN015787|UN018967|UN024934|UN021867|UN045107|UN020424|UN063424|UN012585|UN095909|UN094655|UN078119|UN066943|UN016015|UN022829|UN005028|UN044229|UN046222|UN023732|UN010978|UN045737|UN071446|UN015149|UN012587|UN012413|UN037268|UN014949|UN036255|UN017151|UN002726|UN046742|UN078181|UN011075|UN016398|UN0…	http://amigo.geneontology.org/cgi-bin/amigo/term_details?term=GO:0009314
glucuronoxylan metabolic process	Gene Ontology	GO:0010413	11	171	0.267923361039	0.843611732402	UN002209|UN101571|UN079309|UN060253|UN067340|UN043574|UN015835|UN095327|UN078001|UN000865|UN045833	http://amigo.geneontology.org/cgi-bin/amigo/term_details?term=GO:0010413
dicarboxylic acid metabolic process	Gene Ontology	GO:0043648	5	67	0.269091250819	0.843611732402	UN014116|UN072457|UN027379|UN002043|UN046320	http://amigo.geneontology.org/cgi-bin/amigo/term_details?term=GO:0043648
flower calyx development	Gene Ontology	GO:0048464	5	67	0.269091250819	0.843611732402	UN015964|UN000327|UN002349|UN079872|UN068901	http://amigo.geneontology.org/cgi-bin/amigo/term_details?term=GO:0048464
sepal development	Gene Ontology	GO:0048442	5	67	0.269091250819	0.843611732402	UN015964|UN000327|UN002349|UN079872|UN068901	http://amigo.geneontology.org/cgi-bin/amigo/term_details?term=GO:0048442
potassium ion transport	Gene Ontology	GO:0006813	6	84	0.269807941476	0.843611732402	UN015825|UN015887|UN091886|UN004299|UN099666|UN071446	http://amigo.geneontology.org/cgi-bin/amigo/term_details?term=GO:0006813
ribonuclease activity	Gene Ontology	GO:0004540	6	84	0.269807941476	0.843611732402	UN007815|UN002125|UN022049|UN076770|UN017942|UN005710	http://amigo.geneontology.org/cgi-bin/amigo/term_details?term=GO:0004540
intracellular ligand-gated ion channel activity	Gene Ontology	GO:0005217	2	19	0.270286752964	0.843611732402	UN015887|UN058107	http://amigo.geneontology.org/cgi-bin/amigo/term_details?term=GO:0005217
nitrate transmembrane transporter activity	Gene Ontology	GO:0015112	2	19	0.270286752964	0.843611732402	UN083176|UN026504	http://amigo.geneontology.org/cgi-bin/amigo/term_details?term=GO:0015112
lytic vacuole	Gene Ontology	GO:0000323	2	19	0.270286752964	0.843611732402	UN002209|UN093371	http://amigo.geneontology.org/cgi-bin/amigo/term_details?term=GO:0000323
regulation of tetrapyrrole metabolic process	Gene Ontology	GO:1901401	2	19	0.270286752964	0.843611732402	UN046222|UN059243	http://amigo.geneontology.org/cgi-bin/amigo/term_details?term=GO:1901401
calcium ion transmembrane transport	Gene Ontology	GO:0070588	2	19	0.270286752964	0.843611732402	UN089842|UN050617	http://amigo.geneontology.org/cgi-bin/amigo/term_details?term=GO:0070588
regulation of cofactor metabolic process	Gene Ontology	GO:0051193	2	19	0.270286752964	0.843611732402	UN046222|UN059243	http://amigo.geneontology.org/cgi-bin/amigo/term_details?term=GO:0051193
anion:anion antiporter activity	Gene Ontology	GO:0015301	2	19	0.270286752964	0.843611732402	UN077305|UN101321	http://amigo.geneontology.org/cgi-bin/amigo/term_details?term=GO:0015301
regulation of meristem structural organization	Gene Ontology	GO:0009934	2	19	0.270286752964	0.843611732402	UN000095|UN007797	http://amigo.geneontology.org/cgi-bin/amigo/term_details?term=GO:0009934
single-organism cellular process	Gene Ontology	GO:0044763	495	9459	0.272611978749	0.843611732402	UN021867|UN007024|UN021868|UN004299|UN033441|UN008650|UN056059|UN079232|UN046742|UN063424|UN034863|UN053478|UN020243|UN066943|UN020122|UN059243|UN007859|UN013271|UN004045|UN007325|UN023949|UN100917|UN071065|UN061447|UN081869|UN050011|UN023225|UN012497|UN003450|UN067307|UN051975|UN003896|UN020443|UN040412|UN021204|UN018080|UN016552|UN067640|UN072527|UN072131|UN076165|UN012573|UN076169|UN079309|UN0…	http://amigo.geneontology.org/cgi-bin/amigo/term_details?term=GO:0044763
cell wall macromolecule biosynthetic process	Gene Ontology	GO:0044038	12	190	0.274516937575	0.843611732402	UN002209|UN101571|UN079309|UN060253|UN067340|UN043574|UN015835|UN095327|UN078001|UN000865|UN045833|UN006045	http://amigo.geneontology.org/cgi-bin/amigo/term_details?term=GO:0044038
cell wall polysaccharide biosynthetic process	Gene Ontology	GO:0070592	12	190	0.274516937575	0.843611732402	UN002209|UN101571|UN079309|UN060253|UN067340|UN043574|UN015835|UN095327|UN078001|UN000865|UN045833|UN006045	http://amigo.geneontology.org/cgi-bin/amigo/term_details?term=GO:0070592
cellular component macromolecule biosynthetic process	Gene Ontology	GO:0070589	12	190	0.274516937575	0.843611732402	UN002209|UN101571|UN079309|UN060253|UN067340|UN043574|UN015835|UN095327|UN078001|UN000865|UN045833|UN006045	http://amigo.geneontology.org/cgi-bin/amigo/term_details?term=GO:0070589
glycine catabolic process	Gene Ontology	GO:0006546	4	51	0.275532389832	0.843611732402	UN083246|UN066615|UN005028|UN004663	http://amigo.geneontology.org/cgi-bin/amigo/term_details?term=GO:0006546
tricarboxylic acid cycle	Gene Ontology	GO:0006099	4	51	0.275532389832	0.843611732402	UN027379|UN030912|UN012497|UN053406	http://amigo.geneontology.org/cgi-bin/amigo/term_details?term=GO:0006099
citrate metabolic process	Gene Ontology	GO:0006101	4	51	0.275532389832	0.843611732402	UN027379|UN030912|UN012497|UN053406	http://amigo.geneontology.org/cgi-bin/amigo/term_details?term=GO:0006101
regulation of multicellular organismal process	Gene Ontology	GO:0051239	41	725	0.275978067656	0.843611732402	UN044229|UN064212|UN012573|UN010638|UN003117|UN022371|UN000095|UN054426|UN044035|UN015787|UN083246|UN006045|UN040727|UN012585|UN078247|UN049985|UN046222|UN023732|UN061585|UN001137|UN014848|UN069205|UN012413|UN024057|UN017913|UN078181|UN011075|UN001191|UN088824|UN052277|UN055645|UN059243|UN011650|UN066874|UN034863|UN040412|UN007797|UN020443|UN010903|UN023225|UN009946	http://amigo.geneontology.org/cgi-bin/amigo/term_details?term=GO:0051239
plant-type vacuole membrane	Gene Ontology	GO:0009705	6	85	0.278135910893	0.843611732402	UN002209|UN028419|UN019093|UN047636|UN002174|UN046788	http://amigo.geneontology.org/cgi-bin/amigo/term_details?term=GO:0009705
cellular response to auxin stimulus	Gene Ontology	GO:0071365	10	155	0.278282645726	0.843611732402	UN034863|UN005128|UN019707|UN094655|UN020243|UN007797|UN018967|UN068901|UN012937|UN011754	http://amigo.geneontology.org/cgi-bin/amigo/term_details?term=GO:0071365
tRNA modification	Gene Ontology	GO:0006400	3	35	0.278665407203	0.843611732402	UN046266|UN071496|UN000872	http://amigo.geneontology.org/cgi-bin/amigo/term_details?term=GO:0006400
microtubule cytoskeleton	Gene Ontology	GO:0015630	12	191	0.280014305038	0.843611732402	UN010746|UN012573|UN022998|UN075594|UN094709|UN010265|UN059557|UN088516|UN044583|UN076448|UN060441|UN083764	http://amigo.geneontology.org/cgi-bin/amigo/term_details?term=GO:0015630
proteasome core complex assembly	Gene Ontology	GO:0080129	8	120	0.280251526692	0.843611732402	UN004133|UN024464|UN027935|UN038305|UN022546|UN077305|UN021736|UN063116	http://amigo.geneontology.org/cgi-bin/amigo/term_details?term=GO:0080129
amide transport	Gene Ontology	GO:0042886	8	120	0.280251526692	0.843611732402	UN056257|UN028419|UN016324|UN026504|UN095327|UN090990|UN083176|UN046788	http://amigo.geneontology.org/cgi-bin/amigo/term_details?term=GO:0042886
protein complex biogenesis	Gene Ontology	GO:0070271	39	690	0.282921497769	0.843611732402	UN002209|UN073050|UN083148|UN001000|UN024464|UN027935|UN030912|UN068832|UN036269|UN022546|UN046742|UN074199|UN017193|UN044935|UN022829|UN070986|UN004663|UN004473|UN013271|UN014803|UN002605|UN011812|UN075594|UN042235|UN002043|UN077305|UN020635|UN021736|UN011754|UN017995|UN017080|UN053406|UN064212|UN018208|UN038305|UN063116|UN023301|UN070653|UN004133	http://amigo.geneontology.org/cgi-bin/amigo/term_details?term=GO:0070271
metallo-sulfur cluster assembly	Gene Ontology	GO:0031163	7	103	0.283762969752	0.843611732402	UN001660|UN021876|UN073050|UN024057|UN007325|UN072612|UN045756	http://amigo.geneontology.org/cgi-bin/amigo/term_details?term=GO:0031163
iron-sulfur cluster assembly	Gene Ontology	GO:0016226	7	103	0.283762969752	0.843611732402	UN001660|UN021876|UN073050|UN024057|UN007325|UN072612|UN045756	http://amigo.geneontology.org/cgi-bin/amigo/term_details?term=GO:0016226
regulation of protein metabolic process	Gene Ontology	GO:0051246	26	448	0.284004699288	0.843611732402	UN076700|UN073050|UN015441|UN061195|UN043756|UN028022|UN012537|UN005826|UN040727|UN008235|UN094709|UN012587|UN070986|UN009640|UN011771|UN101088|UN052277|UN012937|UN049985|UN011754|UN017995|UN017080|UN074255|UN065109|UN018208|UN014917	http://amigo.geneontology.org/cgi-bin/amigo/term_details?term=GO:0051246
xylan biosynthetic process	Gene Ontology	GO:0045492	11	174	0.28525800937	0.843611732402	UN002209|UN101571|UN079309|UN060253|UN067340|UN043574|UN015835|UN095327|UN078001|UN000865|UN045833	http://amigo.geneontology.org/cgi-bin/amigo/term_details?term=GO:0045492
pentose metabolic process	Gene Ontology	GO:0019321	4	52	0.28644180394	0.843611732402	UN100207|UN046163|UN011713|UN009184	http://amigo.geneontology.org/cgi-bin/amigo/term_details?term=GO:0019321
embryo sac egg cell differentiation	Gene Ontology	GO:0009560	8	121	0.287285175042	0.843611732402	UN009765|UN010638|UN022371|UN038860|UN010903|UN023732|UN024255|UN098221	http://amigo.geneontology.org/cgi-bin/amigo/term_details?term=GO:0009560
response to water deprivation	Gene Ontology	GO:0009414	24	412	0.28779915127	0.843611732402	UN022050|UN016158|UN031901|UN020721|UN025974|UN019740|UN074061|UN000095|UN071758|UN029302|UN008301|UN023949|UN009285|UN011475|UN004045|UN022042|UN013743|UN000083|UN057371|UN010276|UN060672|UN085494|UN007797|UN048433	http://amigo.geneontology.org/cgi-bin/amigo/term_details?term=GO:0009414
regulation of cell division	Gene Ontology	GO:0051302	5	69	0.287877933033	0.843611732402	UN016594|UN094709|UN076448|UN000191|UN017080	http://amigo.geneontology.org/cgi-bin/amigo/term_details?term=GO:0051302
fruit development	Gene Ontology	GO:0010154	43	767	0.288325505925	0.843611732402	UN072612|UN073050|UN084419|UN010638|UN001660|UN022371|UN048196|UN057579|UN014116|UN053118|UN009184|UN012585|UN024057|UN045756|UN094709|UN022829|UN038691|UN098090|UN010978|UN007859|UN009936|UN012413|UN017059|UN041147|UN072457|UN078181|UN011075|UN011713|UN023225|UN008763|UN004984|UN080732|UN042052|UN048572|UN066874|UN018526|UN040412|UN031599|UN068901|UN010903|UN020139|UN041588|UN023620	http://amigo.geneontology.org/cgi-bin/amigo/term_details?term=GO:0010154
ethanolamine-containing compound metabolic process	Gene Ontology	GO:0042439	2	20	0.288522785408	0.843611732402	UN023949|UN018431	http://amigo.geneontology.org/cgi-bin/amigo/term_details?term=GO:0042439
regulation of gene silencing	Gene Ontology	GO:0060968	2	20	0.288522785408	0.843611732402	UN094439|UN044672	http://amigo.geneontology.org/cgi-bin/amigo/term_details?term=GO:0060968
protein histidine kinase activity	Gene Ontology	GO:0004673	2	20	0.288522785408	0.843611732402	UN044081|UN019975	http://amigo.geneontology.org/cgi-bin/amigo/term_details?term=GO:0004673
dehiscence	Gene Ontology	GO:0009900	2	20	0.288522785408	0.843611732402	UN034863|UN014803	http://amigo.geneontology.org/cgi-bin/amigo/term_details?term=GO:0009900
phosphorelay sensor kinase activity	Gene Ontology	GO:0000155	2	20	0.288522785408	0.843611732402	UN044081|UN019975	http://amigo.geneontology.org/cgi-bin/amigo/term_details?term=GO:0000155
cytochrome complex	Gene Ontology	GO:0070069	2	20	0.288522785408	0.843611732402	UN008650|UN004473	http://amigo.geneontology.org/cgi-bin/amigo/term_details?term=GO:0070069
protein homooligomerization	Gene Ontology	GO:0051260	2	20	0.288522785408	0.843611732402	UN002043|UN014803	http://amigo.geneontology.org/cgi-bin/amigo/term_details?term=GO:0051260
phosphotransferase activity, nitrogenous group as acceptor	Gene Ontology	GO:0016775	2	20	0.288522785408	0.843611732402	UN044081|UN019975	http://amigo.geneontology.org/cgi-bin/amigo/term_details?term=GO:0016775
regulation of flower development	Gene Ontology	GO:0009909	19	320	0.288542648035	0.843611732402	UN010638|UN012585|UN012413|UN078247|UN066874|UN012573|UN088824|UN010903|UN078181|UN003117|UN022371|UN040727|UN054426|UN009946|UN015787|UN046222|UN023732|UN034863|UN049985	http://amigo.geneontology.org/cgi-bin/amigo/term_details?term=GO:0009909
flower development	Gene Ontology	GO:0009908	50	899	0.288698956372	0.843611732402	UN019707|UN073050|UN002349|UN032876|UN012573|UN010638|UN007376|UN022371|UN054426|UN009946|UN015787|UN083246|UN064212|UN045756|UN013894|UN040727|UN016747|UN078247|UN014803|UN072612|UN094655|UN002687|UN079872|UN065505|UN046222|UN023732|UN001660|UN019120|UN012413|UN024057|UN000420|UN016665|UN078181|UN011075|UN047188|UN003263|UN088824|UN052277|UN008763|UN012937|UN049985|UN075594|UN000327|UN003117|UN0…	http://amigo.geneontology.org/cgi-bin/amigo/term_details?term=GO:0009908
pyrimidine ribonucleotide metabolic process	Gene Ontology	GO:0009218	9	139	0.289423101279	0.843611732402	UN009765|UN045244|UN076169|UN004106|UN014153|UN047925|UN014233|UN018791|UN024355	http://amigo.geneontology.org/cgi-bin/amigo/term_details?term=GO:0009218
pyrimidine ribonucleotide biosynthetic process	Gene Ontology	GO:0009220	9	139	0.289423101279	0.843611732402	UN009765|UN045244|UN076169|UN004106|UN014153|UN047925|UN014233|UN018791|UN024355	http://amigo.geneontology.org/cgi-bin/amigo/term_details?term=GO:0009220
cellulose metabolic process	Gene Ontology	GO:0030243	10	157	0.290606509951	0.843611732402	UN088648|UN002503|UN014964|UN063119|UN074077|UN092718|UN060318|UN018967|UN051395|UN015848	http://amigo.geneontology.org/cgi-bin/amigo/term_details?term=GO:0030243
methionine biosynthetic process	Gene Ontology	GO:0009086	7	104	0.291416416031	0.843611732402	UN011159|UN003896|UN093064|UN068702|UN029113|UN023051|UN010528	http://amigo.geneontology.org/cgi-bin/amigo/term_details?term=GO:0009086
purine NTP-dependent helicase activity	Gene Ontology	GO:0070035	7	104	0.291416416031	0.843611732402	UN093059|UN008950|UN018526|UN010638|UN038860|UN057371|UN040349	http://amigo.geneontology.org/cgi-bin/amigo/term_details?term=GO:0070035
ATP-dependent helicase activity	Gene Ontology	GO:0008026	7	104	0.291416416031	0.843611732402	UN093059|UN008950|UN018526|UN010638|UN038860|UN057371|UN040349	http://amigo.geneontology.org/cgi-bin/amigo/term_details?term=GO:0008026
polysaccharide metabolic process	Gene Ontology	GO:0005976	45	806	0.29202131461	0.843611732402	UN002209|UN045833|UN073050|UN079309|UN013224|UN092718|UN016931|UN018967|UN064212|UN018783|UN006045|UN014739|UN101571|UN063424|UN015835|UN014534|UN078767|UN087689|UN060318|UN067340|UN042052|UN060253|UN014803|UN043574|UN015955|UN002503|UN014964|UN088648|UN017875|UN050011|UN036440|UN051395|UN030827|UN053406|UN046469|UN095327|UN078001|UN063119|UN073247|UN048433|UN074077|UN049138|UN000865|UN015848|UN0…	http://amigo.geneontology.org/cgi-bin/amigo/term_details?term=GO:0005976
cellulose synthase activity	Gene Ontology	GO:0016759	3	36	0.29202432103	0.843611732402	UN038024|UN088648|UN015848	http://amigo.geneontology.org/cgi-bin/amigo/term_details?term=GO:0016759
macroautophagy	Gene Ontology	GO:0016236	3	36	0.29202432103	0.843611732402	UN028065|UN012707|UN061195	http://amigo.geneontology.org/cgi-bin/amigo/term_details?term=GO:0016236
endopeptidase inhibitor activity	Gene Ontology	GO:0004866	3	36	0.29202432103	0.843611732402	UN070663|UN022050|UN035174	http://amigo.geneontology.org/cgi-bin/amigo/term_details?term=GO:0004866
monovalent inorganic cation homeostasis	Gene Ontology	GO:0055067	3	36	0.29202432103	0.843611732402	UN058107|UN101321|UN020445	http://amigo.geneontology.org/cgi-bin/amigo/term_details?term=GO:0055067
endopeptidase regulator activity	Gene Ontology	GO:0061135	3	36	0.29202432103	0.843611732402	UN070663|UN022050|UN035174	http://amigo.geneontology.org/cgi-bin/amigo/term_details?term=GO:0061135
auxin binding	Gene Ontology	GO:0010011	1	6	0.293346179766	0.843611732402	UN019707	http://amigo.geneontology.org/cgi-bin/amigo/term_details?term=GO:0010011
cellular response to high light intensity	Gene Ontology	GO:0071486	1	6	0.293346179766	0.843611732402	UN059243	http://amigo.geneontology.org/cgi-bin/amigo/term_details?term=GO:0071486
ligase activity, forming phosphoric ester bonds	Gene Ontology	GO:0016886	1	6	0.293346179766	0.843611732402	UN038347	http://amigo.geneontology.org/cgi-bin/amigo/term_details?term=GO:0016886
core DNA-dependent RNA polymerase binding promoter specificity activity	Gene Ontology	GO:0000996	1	6	0.293346179766	0.843611732402	UN014949	http://amigo.geneontology.org/cgi-bin/amigo/term_details?term=GO:0000996
basal transcription machinery binding	Gene Ontology	GO:0001098	1	6	0.293346179766	0.843611732402	UN054426	http://amigo.geneontology.org/cgi-bin/amigo/term_details?term=GO:0001098
mannosyl-oligosaccharide mannosidase activity	Gene Ontology	GO:0015924	1	6	0.293346179766	0.843611732402	UN049250	http://amigo.geneontology.org/cgi-bin/amigo/term_details?term=GO:0015924
positive regulation by organism of defense response of other organism involved in symbiotic interaction	Gene Ontology	GO:0052510	1	6	0.293346179766	0.843611732402	UN010442	http://amigo.geneontology.org/cgi-bin/amigo/term_details?term=GO:0052510
xylem vessel member cell differentiation	Gene Ontology	GO:0048759	1	6	0.293346179766	0.843611732402	UN048572	http://amigo.geneontology.org/cgi-bin/amigo/term_details?term=GO:0048759
(S)-2-hydroxy-acid oxidase activity	Gene Ontology	GO:0003973	1	6	0.293346179766	0.843611732402	UN060677	http://amigo.geneontology.org/cgi-bin/amigo/term_details?term=GO:0003973
phosphoglycerate transmembrane transporter activity	Gene Ontology	GO:0015120	1	6	0.293346179766	0.843611732402	UN008547	http://amigo.geneontology.org/cgi-bin/amigo/term_details?term=GO:0015120
plastid sigma factor activity	Gene Ontology	GO:0001053	1	6	0.293346179766	0.843611732402	UN014949	http://amigo.geneontology.org/cgi-bin/amigo/term_details?term=GO:0001053
purine nucleobase catabolic process	Gene Ontology	GO:0006145	1	6	0.293346179766	0.843611732402	UN011159	http://amigo.geneontology.org/cgi-bin/amigo/term_details?term=GO:0006145
regulation of RNA stability	Gene Ontology	GO:0043487	1	6	0.293346179766	0.843611732402	UN002045	http://amigo.geneontology.org/cgi-bin/amigo/term_details?term=GO:0043487
positive regulation by symbiont of host innate immune response	Gene Ontology	GO:0052166	1	6	0.293346179766	0.843611732402	UN010442	http://amigo.geneontology.org/cgi-bin/amigo/term_details?term=GO:0052166
pathogen-associated molecular pattern dependent induction by symbiont of host innate immune response	Gene Ontology	GO:0052033	1	6	0.293346179766	0.843611732402	UN010442	http://amigo.geneontology.org/cgi-bin/amigo/term_details?term=GO:0052033
pathogen-associated molecular pattern dependent modulation by organism of innate immune response in other organism involved in symbiotic interaction	Gene Ontology	GO:0052308	1	6	0.293346179766	0.843611732402	UN010442	http://amigo.geneontology.org/cgi-bin/amigo/term_details?term=GO:0052308
beta-1,4-mannosyltransferase activity	Gene Ontology	GO:0019187	1	6	0.293346179766	0.843611732402	UN081908	http://amigo.geneontology.org/cgi-bin/amigo/term_details?term=GO:0019187
exosome (RNase complex)	Gene Ontology	GO:0000178	1	6	0.293346179766	0.843611732402	UN005710	http://amigo.geneontology.org/cgi-bin/amigo/term_details?term=GO:0000178
photoprotection	Gene Ontology	GO:0010117	1	6	0.293346179766	0.843611732402	UN059243	http://amigo.geneontology.org/cgi-bin/amigo/term_details?term=GO:0010117
glycine decarboxylation via glycine cleavage system	Gene Ontology	GO:0019464	1	6	0.293346179766	0.843611732402	UN004663	http://amigo.geneontology.org/cgi-bin/amigo/term_details?term=GO:0019464
inositol trisphosphate kinase activity	Gene Ontology	GO:0051766	1	6	0.293346179766	0.843611732402	UN100207	http://amigo.geneontology.org/cgi-bin/amigo/term_details?term=GO:0051766
NAD biosynthetic process	Gene Ontology	GO:0009435	1	6	0.293346179766	0.843611732402	UN007325	http://amigo.geneontology.org/cgi-bin/amigo/term_details?term=GO:0009435
hydrolase activity, acting on carbon-nitrogen (but not peptide) bonds, in cyclic amides	Gene Ontology	GO:0016812	1	6	0.293346179766	0.843611732402	UN076169	http://amigo.geneontology.org/cgi-bin/amigo/term_details?term=GO:0016812
G-protein coupled receptor activity	Gene Ontology	GO:0004930	1	6	0.293346179766	0.843611732402	UN044081	http://amigo.geneontology.org/cgi-bin/amigo/term_details?term=GO:0004930
potassium:proton antiporter activity	Gene Ontology	GO:0015386	1	6	0.293346179766	0.843611732402	UN091886	http://amigo.geneontology.org/cgi-bin/amigo/term_details?term=GO:0015386
indole-3-acetic acid amido synthetase activity	Gene Ontology	GO:0010279	1	6	0.293346179766	0.843611732402	UN029668	http://amigo.geneontology.org/cgi-bin/amigo/term_details?term=GO:0010279
phosphatidylinositol 3-kinase complex	Gene Ontology	GO:0005942	1	6	0.293346179766	0.843611732402	UN024710	http://amigo.geneontology.org/cgi-bin/amigo/term_details?term=GO:0005942
one-carbon compound transport	Gene Ontology	GO:0019755	1	6	0.293346179766	0.843611732402	UN046788	http://amigo.geneontology.org/cgi-bin/amigo/term_details?term=GO:0019755
ATG1/UKL1 signaling complex	Gene Ontology	GO:0034273	1	6	0.293346179766	0.843611732402	UN061195	http://amigo.geneontology.org/cgi-bin/amigo/term_details?term=GO:0034273
malic enzyme activity	Gene Ontology	GO:0004470	1	6	0.293346179766	0.843611732402	UN002043	http://amigo.geneontology.org/cgi-bin/amigo/term_details?term=GO:0004470
Pwp2p-containing subcomplex of 90S preribosome	Gene Ontology	GO:0034388	1	6	0.293346179766	0.843611732402	UN023732	http://amigo.geneontology.org/cgi-bin/amigo/term_details?term=GO:0034388
RNA polymerase core enzyme binding	Gene Ontology	GO:0043175	1	6	0.293346179766	0.843611732402	UN054426	http://amigo.geneontology.org/cgi-bin/amigo/term_details?term=GO:0043175
positive regulation by symbiont of host defense response	Gene Ontology	GO:0052509	1	6	0.293346179766	0.843611732402	UN010442	http://amigo.geneontology.org/cgi-bin/amigo/term_details?term=GO:0052509
aldonate transport	Gene Ontology	GO:0042873	1	6	0.293346179766	0.843611732402	UN008547	http://amigo.geneontology.org/cgi-bin/amigo/term_details?term=GO:0042873
glycerol-3-phosphate metabolic process	Gene Ontology	GO:0006072	1	6	0.293346179766	0.843611732402	UN019372	http://amigo.geneontology.org/cgi-bin/amigo/term_details?term=GO:0006072
core TFIIH complex	Gene Ontology	GO:0000439	1	6	0.293346179766	0.843611732402	UN079601	http://amigo.geneontology.org/cgi-bin/amigo/term_details?term=GO:0000439
negative regulation of cell proliferation	Gene Ontology	GO:0008285	1	6	0.293346179766	0.843611732402	UN034863	http://amigo.geneontology.org/cgi-bin/amigo/term_details?term=GO:0008285
regulation of response to osmotic stress	Gene Ontology	GO:0047484	1	6	0.293346179766	0.843611732402	UN015403	http://amigo.geneontology.org/cgi-bin/amigo/term_details?term=GO:0047484
UDP-glucuronate decarboxylase activity	Gene Ontology	GO:0048040	1	6	0.293346179766	0.843611732402	UN067640	http://amigo.geneontology.org/cgi-bin/amigo/term_details?term=GO:0048040
pathogen-associated molecular pattern dependent induction by organism of innate immune response of other organism involved in symbiotic interaction	Gene Ontology	GO:0052257	1	6	0.293346179766	0.843611732402	UN010442	http://amigo.geneontology.org/cgi-bin/amigo/term_details?term=GO:0052257
borate efflux transmembrane transporter activity	Gene Ontology	GO:0080139	1	6	0.293346179766	0.843611732402	UN101321	http://amigo.geneontology.org/cgi-bin/amigo/term_details?term=GO:0080139
mitochondrial fission	Gene Ontology	GO:0000266	1	6	0.293346179766	0.843611732402	UN002039	http://amigo.geneontology.org/cgi-bin/amigo/term_details?term=GO:0000266
base conversion or substitution editing	Gene Ontology	GO:0016553	1	6	0.293346179766	0.843611732402	UN061182	http://amigo.geneontology.org/cgi-bin/amigo/term_details?term=GO:0016553
pathogen-associated molecular pattern dependent modulation by symbiont of host innate immune response	Gene Ontology	GO:0052169	1	6	0.293346179766	0.843611732402	UN010442	http://amigo.geneontology.org/cgi-bin/amigo/term_details?term=GO:0052169
carotenoid dioxygenase activity	Gene Ontology	GO:0010436	1	6	0.293346179766	0.843611732402	UN009285	http://amigo.geneontology.org/cgi-bin/amigo/term_details?term=GO:0010436
modulation by organism of innate immune response in other organism involved in symbiotic interaction	Gene Ontology	GO:0052306	1	6	0.293346179766	0.843611732402	UN010442	http://amigo.geneontology.org/cgi-bin/amigo/term_details?term=GO:0052306
positive regulation of secondary cell wall biogenesis	Gene Ontology	GO:1901348	1	6	0.293346179766	0.843611732402	UN048572	http://amigo.geneontology.org/cgi-bin/amigo/term_details?term=GO:1901348
mannan synthase activity	Gene Ontology	GO:0051753	1	6	0.293346179766	0.843611732402	UN081908	http://amigo.geneontology.org/cgi-bin/amigo/term_details?term=GO:0051753
positive regulation of meiotic cell cycle	Gene Ontology	GO:0051446	1	6	0.293346179766	0.843611732402	UN016594	http://amigo.geneontology.org/cgi-bin/amigo/term_details?term=GO:0051446
sigma factor activity	Gene Ontology	GO:0016987	1	6	0.293346179766	0.843611732402	UN014949	http://amigo.geneontology.org/cgi-bin/amigo/term_details?term=GO:0016987
9-cis-epoxycarotenoid dioxygenase activity	Gene Ontology	GO:0045549	1	6	0.293346179766	0.843611732402	UN009285	http://amigo.geneontology.org/cgi-bin/amigo/term_details?term=GO:0045549
modulation by symbiont of host innate immune response	Gene Ontology	GO:0052167	1	6	0.293346179766	0.843611732402	UN010442	http://amigo.geneontology.org/cgi-bin/amigo/term_details?term=GO:0052167
malate dehydrogenase (decarboxylating) (NAD+) activity	Gene Ontology	GO:0004471	1	6	0.293346179766	0.843611732402	UN002043	http://amigo.geneontology.org/cgi-bin/amigo/term_details?term=GO:0004471
dipeptide transporter activity	Gene Ontology	GO:0042936	1	6	0.293346179766	0.843611732402	UN028419	http://amigo.geneontology.org/cgi-bin/amigo/term_details?term=GO:0042936
xyloglucan biosynthetic process	Gene Ontology	GO:0009969	1	6	0.293346179766	0.843611732402	UN073247	http://amigo.geneontology.org/cgi-bin/amigo/term_details?term=GO:0009969
basal RNA polymerase II transcription machinery binding	Gene Ontology	GO:0001099	1	6	0.293346179766	0.843611732402	UN054426	http://amigo.geneontology.org/cgi-bin/amigo/term_details?term=GO:0001099
aldonate transmembrane transporter activity	Gene Ontology	GO:0042879	1	6	0.293346179766	0.843611732402	UN008547	http://amigo.geneontology.org/cgi-bin/amigo/term_details?term=GO:0042879
isopentenyl diphosphate biosynthetic process, mevalonate pathway	Gene Ontology	GO:0019287	1	6	0.293346179766	0.843611732402	UN044672	http://amigo.geneontology.org/cgi-bin/amigo/term_details?term=GO:0019287
positive regulation by organism of innate immune response in other organism involved in symbiotic interaction	Gene Ontology	GO:0052305	1	6	0.293346179766	0.843611732402	UN010442	http://amigo.geneontology.org/cgi-bin/amigo/term_details?term=GO:0052305
cytoplasmic stress granule	Gene Ontology	GO:0010494	1	6	0.293346179766	0.843611732402	UN032180	http://amigo.geneontology.org/cgi-bin/amigo/term_details?term=GO:0010494
positive regulation of circadian rhythm	Gene Ontology	GO:0042753	1	6	0.293346179766	0.843611732402	UN020318	http://amigo.geneontology.org/cgi-bin/amigo/term_details?term=GO:0042753
phosphoglycerate transport	Gene Ontology	GO:0015713	1	6	0.293346179766	0.843611732402	UN008547	http://amigo.geneontology.org/cgi-bin/amigo/term_details?term=GO:0015713
core RNA polymerase binding transcription factor activity	Gene Ontology	GO:0000990	1	6	0.293346179766	0.843611732402	UN014949	http://amigo.geneontology.org/cgi-bin/amigo/term_details?term=GO:0000990
C-terminal protein lipidation	Gene Ontology	GO:0006501	1	6	0.293346179766	0.843611732402	UN028065	http://amigo.geneontology.org/cgi-bin/amigo/term_details?term=GO:0006501
positive regulation of cell wall organization or biogenesis	Gene Ontology	GO:1903340	1	6	0.293346179766	0.843611732402	UN048572	http://amigo.geneontology.org/cgi-bin/amigo/term_details?term=GO:1903340
malate transmembrane transporter activity	Gene Ontology	GO:0015140	1	6	0.293346179766	0.843611732402	UN020445	http://amigo.geneontology.org/cgi-bin/amigo/term_details?term=GO:0015140
positive regulation of sulfur metabolic process	Gene Ontology	GO:0051176	1	6	0.293346179766	0.843611732402	UN007325	http://amigo.geneontology.org/cgi-bin/amigo/term_details?term=GO:0051176
phosphatidylcholine biosynthetic process	Gene Ontology	GO:0006656	1	6	0.293346179766	0.843611732402	UN018431	http://amigo.geneontology.org/cgi-bin/amigo/term_details?term=GO:0006656
dipeptide transport	Gene Ontology	GO:0042938	1	6	0.293346179766	0.843611732402	UN028419	http://amigo.geneontology.org/cgi-bin/amigo/term_details?term=GO:0042938
tricarboxylic acid cycle enzyme complex	Gene Ontology	GO:0045239	1	6	0.293346179766	0.843611732402	UN027379	http://amigo.geneontology.org/cgi-bin/amigo/term_details?term=GO:0045239
sulfur compound metabolic process	Gene Ontology	GO:0006790	39	694	0.294516720293	0.846181967984	UN011159|UN066615|UN029264|UN016281|UN018967|UN017942|UN020628|UN083246|UN044672|UN026254|UN075264|UN046742|UN087689|UN093064|UN059090|UN004716|UN005028|UN024150|UN004663|UN050600|UN021876|UN012587|UN029113|UN007325|UN017151|UN057333|UN042235|UN068702|UN034543|UN023225|UN023051|UN010528|UN003896|UN053406|UN014403|UN085907|UN074317|UN093371|UN044935	http://amigo.geneontology.org/cgi-bin/amigo/term_details?term=GO:0006790
cell division	Gene Ontology	GO:0051301	26	451	0.294843288207	0.846324818825	UN016594|UN024437|UN012573|UN010638|UN000191|UN015787|UN040333|UN076448|UN040727|UN012585|UN078247|UN094709|UN010746|UN012413|UN016665|UN078181|UN008763|UN024068|UN023225|UN088516|UN049985|UN017080|UN066874|UN040412|UN068901|UN015964	http://amigo.geneontology.org/cgi-bin/amigo/term_details?term=GO:0051301
regulation of seed germination	Gene Ontology	GO:0010029	5	70	0.297359413648	0.849705818028	UN046222|UN059243|UN007797|UN040412|UN011075	http://amigo.geneontology.org/cgi-bin/amigo/term_details?term=GO:0010029
double-strand break repair via homologous recombination	Gene Ontology	GO:0000724	5	70	0.297359413648	0.849705818028	UN010638|UN034362|UN020318|UN000327|UN015787	http://amigo.geneontology.org/cgi-bin/amigo/term_details?term=GO:0000724
recombinational repair	Gene Ontology	GO:0000725	5	70	0.297359413648	0.849705818028	UN010638|UN034362|UN020318|UN000327|UN015787	http://amigo.geneontology.org/cgi-bin/amigo/term_details?term=GO:0000725
serine family amino acid catabolic process	Gene Ontology	GO:0009071	4	53	0.297410934017	0.849705818028	UN083246|UN066615|UN005028|UN004663	http://amigo.geneontology.org/cgi-bin/amigo/term_details?term=GO:0009071
coumarin biosynthetic process	Gene Ontology	GO:0009805	4	53	0.297410934017	0.849705818028	UN044672|UN073282|UN072457|UN023164	http://amigo.geneontology.org/cgi-bin/amigo/term_details?term=GO:0009805
phosphatase activity	Gene Ontology	GO:0016791	18	304	0.298966546413	0.853352691301	UN018080|UN051975|UN014111|UN054978|UN002255|UN100650|UN053695|UN000420|UN072039|UN018197|UN060039|UN062412|UN027080|UN014460|UN046163|UN043057|UN077468|UN039425	http://amigo.geneontology.org/cgi-bin/amigo/term_details?term=GO:0016791
female gamete generation	Gene Ontology	GO:0007292	8	123	0.301480638656	0.857855810866	UN009765|UN010638|UN022371|UN038860|UN010903|UN023732|UN024255|UN098221	http://amigo.geneontology.org/cgi-bin/amigo/term_details?term=GO:0007292
aspartate family amino acid biosynthetic process	Gene Ontology	GO:0009067	8	123	0.301480638656	0.857855810866	UN011159|UN003896|UN093064|UN068702|UN029113|UN023051|UN046320|UN010528	http://amigo.geneontology.org/cgi-bin/amigo/term_details?term=GO:0009067
multicellular organismal reproductive process	Gene Ontology	GO:0048609	21	360	0.301666665581	0.857855810866	UN009765|UN024255|UN016747|UN012413|UN017059|UN066874|UN014803|UN010638|UN040412|UN010903|UN078181|UN011075|UN038860|UN022371|UN012585|UN034863|UN023732|UN098090|UN076448|UN098221|UN013894	http://amigo.geneontology.org/cgi-bin/amigo/term_details?term=GO:0048609
regulation of transferase activity	Gene Ontology	GO:0051338	6	88	0.303446661184	0.862115653568	UN040727|UN007325|UN094709|UN024710|UN012537|UN049985	http://amigo.geneontology.org/cgi-bin/amigo/term_details?term=GO:0051338
cell wall biogenesis	Gene Ontology	GO:0042546	21	361	0.305793945605	0.865321722486	UN002209|UN101571|UN079309|UN064212|UN060253|UN048572|UN043574|UN017826|UN015835|UN095327|UN067340|UN078001|UN049138|UN088648|UN021936|UN081908|UN018967|UN000865|UN045833|UN018783|UN006045	http://amigo.geneontology.org/cgi-bin/amigo/term_details?term=GO:0042546
carbohydrate derivative binding	Gene Ontology	GO:0097367	105	1955	0.30638179955	0.865321722486	UN015581|UN064212|UN016158|UN003680|UN047195|UN089842|UN022867|UN024150|UN063588|UN011362|UN021876|UN012413|UN047188|UN061447|UN010276|UN034362|UN038860|UN045244|UN020443|UN003956|UN060908|UN078001|UN058720|UN019372|UN005128|UN019203|UN015441|UN099790|UN081469|UN000095|UN038953|UN048196|UN038691|UN076242|UN024355|UN015955|UN040349|UN000401|UN008950|UN074282|UN057333|UN090990|UN001727|UN001551|UN0…	http://amigo.geneontology.org/cgi-bin/amigo/term_details?term=GO:0097367
cytoplasmic mRNA processing body	Gene Ontology	GO:0000932	2	21	0.306702715986	0.865321722486	UN074255|UN005710	http://amigo.geneontology.org/cgi-bin/amigo/term_details?term=GO:0000932
GTPase regulator activity	Gene Ontology	GO:0030695	2	21	0.306702715986	0.865321722486	UN020617|UN012659	http://amigo.geneontology.org/cgi-bin/amigo/term_details?term=GO:0030695
formation of translation preinitiation complex	Gene Ontology	GO:0001731	2	21	0.306702715986	0.865321722486	UN011771|UN101088	http://amigo.geneontology.org/cgi-bin/amigo/term_details?term=GO:0001731
eukaryotic 43S preinitiation complex	Gene Ontology	GO:0016282	2	21	0.306702715986	0.865321722486	UN011771|UN101088	http://amigo.geneontology.org/cgi-bin/amigo/term_details?term=GO:0016282
salicylic acid metabolic process	Gene Ontology	GO:0009696	13	214	0.306839629432	0.865321722486	UN082959|UN066615|UN046742|UN016206|UN037268|UN046469|UN042235|UN044935|UN017875|UN015650|UN035768|UN049655|UN004473	http://amigo.geneontology.org/cgi-bin/amigo/term_details?term=GO:0009696
phenol-containing compound biosynthetic process	Gene Ontology	GO:0046189	13	214	0.306839629432	0.865321722486	UN082959|UN066615|UN046742|UN016206|UN037268|UN046469|UN042235|UN044935|UN017875|UN015650|UN035768|UN049655|UN004473	http://amigo.geneontology.org/cgi-bin/amigo/term_details?term=GO:0046189
plasma membrane	Gene Ontology	GO:0005886	182	3437	0.307531243622	0.866472821892	UN032772|UN064212|UN064198|UN007024|UN016324|UN016158|UN012317|UN029330|UN076182|UN046973|UN056059|UN009946|UN018967|UN003680|UN033600|UN063424|UN028419|UN019975|UN028480|UN020124|UN075620|UN049071|UN041668|UN065505|UN010933|UN004473|UN041147|UN054846|UN016665|UN004299|UN011771|UN083176|UN088648|UN010276|UN007730|UN045107|UN042584|UN021209|UN020443|UN101396|UN027248|UN099666|UN009088|UN078001|UN0…	http://amigo.geneontology.org/cgi-bin/amigo/term_details?term=GO:0005886
coumarin metabolic process	Gene Ontology	GO:0009804	4	54	0.30842916487	0.867050491005	UN044672|UN073282|UN072457|UN023164	http://amigo.geneontology.org/cgi-bin/amigo/term_details?term=GO:0009804
regulation of ion transport	Gene Ontology	GO:0043269	10	160	0.309357080658	0.867050491005	UN044081|UN046742|UN015149|UN083148|UN019975|UN029410|UN099666|UN004299|UN045730|UN071446	http://amigo.geneontology.org/cgi-bin/amigo/term_details?term=GO:0043269
purine ribonucleoside triphosphate binding	Gene Ontology	GO:0035639	98	1823	0.310239186727	0.867050491005	UN015581|UN064212|UN016158|UN003680|UN047195|UN089842|UN022867|UN063588|UN011362|UN021876|UN012413|UN047188|UN061447|UN010276|UN034362|UN038860|UN045244|UN020443|UN003956|UN060908|UN078001|UN058720|UN019372|UN005128|UN004106|UN015441|UN099790|UN000095|UN038953|UN048196|UN038691|UN076242|UN024355|UN040349|UN000401|UN008950|UN074282|UN057333|UN090990|UN001727|UN001551|UN008318|UN011650|UN017080|UN0…	http://amigo.geneontology.org/cgi-bin/amigo/term_details?term=GO:0035639
response to high light intensity	Gene Ontology	GO:0009644	13	215	0.312260722463	0.867050491005	UN046742|UN027247|UN083148|UN037268|UN017151|UN045737|UN000095|UN035174|UN010442|UN081298|UN041006|UN059243|UN071446	http://amigo.geneontology.org/cgi-bin/amigo/term_details?term=GO:0009644
response to sucrose	Gene Ontology	GO:0009744	12	197	0.313658279946	0.867050491005	UN046742|UN083148|UN002174|UN031599|UN072820|UN024934|UN030912|UN009697|UN076762|UN020424|UN059243|UN014917	http://amigo.geneontology.org/cgi-bin/amigo/term_details?term=GO:0009744
signal transducer activity	Gene Ontology	GO:0004871	44	795	0.313690010346	0.867050491005	UN032772|UN014848|UN071213|UN064212|UN016206|UN079066|UN034643|UN000604|UN056059|UN014153|UN089262|UN082959|UN007080|UN053552|UN019975|UN067049|UN064095|UN048782|UN007024|UN081337|UN019707|UN007079|UN045107|UN055865|UN064752|UN100917|UN090990|UN038962|UN001191|UN068825|UN047320|UN011650|UN044081|UN085748|UN056257|UN101420|UN020443|UN014448|UN022484|UN058107|UN074077|UN004704|UN051395|UN022574	http://amigo.geneontology.org/cgi-bin/amigo/term_details?term=GO:0004871
cell proliferation	Gene Ontology	GO:0008283	15	252	0.314008925815	0.867050491005	UN045833|UN040727|UN012410|UN016747|UN078247|UN012573|UN016665|UN046973|UN094709|UN047925|UN034863|UN013894|UN017887|UN049985|UN017080	http://amigo.geneontology.org/cgi-bin/amigo/term_details?term=GO:0008283
ribonucleotide binding	Gene Ontology	GO:0032553	103	1921	0.314119681944	0.867050491005	UN015581|UN064212|UN016158|UN003680|UN047195|UN089842|UN022867|UN024150|UN063588|UN011362|UN021876|UN012413|UN047188|UN061447|UN010276|UN034362|UN038860|UN045244|UN020443|UN003956|UN060908|UN078001|UN058720|UN019372|UN005128|UN019203|UN015441|UN099790|UN081469|UN000095|UN038953|UN048196|UN038691|UN076242|UN024355|UN040349|UN000401|UN008950|UN074282|UN057333|UN090990|UN001727|UN001551|UN008318|UN0…	http://amigo.geneontology.org/cgi-bin/amigo/term_details?term=GO:0032553
cofactor biosynthetic process	Gene Ontology	GO:0051188	17	289	0.314688105558	0.867050491005	UN014682|UN066615|UN063424|UN074317|UN046469|UN017151|UN017224|UN016015|UN007325|UN010458|UN005028|UN017875|UN020635|UN002656|UN046222|UN059243|UN009285	http://amigo.geneontology.org/cgi-bin/amigo/term_details?term=GO:0051188
DNA-dependent DNA replication	Gene Ontology	GO:0006261	10	161	0.315670214401	0.867050491005	UN040727|UN078247|UN075626|UN070129|UN057371|UN015787|UN023327|UN098090|UN076448|UN049985	http://amigo.geneontology.org/cgi-bin/amigo/term_details?term=GO:0006261
regulation of reproductive process	Gene Ontology	GO:2000241	22	382	0.315717880062	0.867050491005	UN012573|UN010638|UN003117|UN022371|UN054426|UN009946|UN015787|UN040727|UN012413|UN078247|UN046222|UN023732|UN069205|UN012585|UN078181|UN011075|UN088824|UN049985|UN066874|UN034863|UN040412|UN010903	http://amigo.geneontology.org/cgi-bin/amigo/term_details?term=GO:2000241
regulation of cellular protein metabolic process	Gene Ontology	GO:0032268	25	438	0.315811818867	0.867050491005	UN076700|UN073050|UN015441|UN061195|UN043756|UN028022|UN012537|UN005826|UN040727|UN008235|UN094709|UN012587|UN070986|UN009640|UN011771|UN101088|UN052277|UN012937|UN049985|UN011754|UN017995|UN017080|UN074255|UN018208|UN014917	http://amigo.geneontology.org/cgi-bin/amigo/term_details?term=GO:0032268
seed development	Gene Ontology	GO:0048316	41	739	0.315824325611	0.867050491005	UN072612|UN073050|UN084419|UN010638|UN001660|UN022371|UN048196|UN057579|UN014116|UN053118|UN012585|UN024057|UN045756|UN094709|UN022829|UN038691|UN098090|UN010978|UN007859|UN009936|UN012413|UN017059|UN041147|UN072457|UN078181|UN011075|UN011713|UN023225|UN009184|UN004984|UN080732|UN042052|UN048572|UN066874|UN018526|UN040412|UN031599|UN010903|UN020139|UN041588|UN023620	http://amigo.geneontology.org/cgi-bin/amigo/term_details?term=GO:0048316
regulation of developmental process	Gene Ontology	GO:0050793	49	891	0.317076552779	0.867050491005	UN032772|UN044229|UN064212|UN012573|UN010638|UN003117|UN022371|UN000095|UN054426|UN044035|UN015787|UN083246|UN013894|UN076448|UN006045|UN040727|UN012413|UN078247|UN049985|UN046222|UN023732|UN061585|UN001137|UN014848|UN001660|UN069205|UN016747|UN024057|UN017913|UN038305|UN078181|UN011075|UN001191|UN088824|UN052277|UN055645|UN059243|UN011650|UN017080|UN066874|UN022546|UN034863|UN040412|UN007797|UN0…	http://amigo.geneontology.org/cgi-bin/amigo/term_details?term=GO:0050793
response to disaccharide	Gene Ontology	GO:0034285	12	198	0.319362702341	0.867050491005	UN046742|UN083148|UN002174|UN031599|UN072820|UN024934|UN030912|UN009697|UN076762|UN020424|UN059243|UN014917	http://amigo.geneontology.org/cgi-bin/amigo/term_details?term=GO:0034285
regulation of proteolysis involved in cellular protein catabolic process	Gene Ontology	GO:1903050	4	55	0.319486124898	0.867050491005	UN005826|UN008235|UN043756|UN017080	http://amigo.geneontology.org/cgi-bin/amigo/term_details?term=GO:1903050
regulation of cellular protein catabolic process	Gene Ontology	GO:1903362	4	55	0.319486124898	0.867050491005	UN005826|UN008235|UN043756|UN017080	http://amigo.geneontology.org/cgi-bin/amigo/term_details?term=GO:1903362
regulation of proteasomal protein catabolic process	Gene Ontology	GO:0061136	4	55	0.319486124898	0.867050491005	UN005826|UN008235|UN043756|UN017080	http://amigo.geneontology.org/cgi-bin/amigo/term_details?term=GO:0061136
beta-glucosidase activity	Gene Ontology	GO:0008422	4	55	0.319486124898	0.867050491005	UN030468|UN086875|UN008947|UN017346	http://amigo.geneontology.org/cgi-bin/amigo/term_details?term=GO:0008422
response to freezing	Gene Ontology	GO:0050826	6	90	0.320543839499	0.867050491005	UN012413|UN012585|UN066874|UN022371|UN078181|UN010903	http://amigo.geneontology.org/cgi-bin/amigo/term_details?term=GO:0050826
reproductive structure development	Gene Ontology	GO:0048608	91	1695	0.321863162669	0.867050491005	UN013405|UN014116|UN002687|UN009946|UN013162|UN064212|UN034863|UN066943|UN079872|UN065505|UN046222|UN007859|UN012413|UN014803|UN041147|UN022146|UN016665|UN011075|UN047188|UN016398|UN023225|UN004984|UN048572|UN015964|UN040412|UN031599|UN023620|UN002349|UN084419|UN012573|UN003117|UN054426|UN083246|UN048196|UN019707|UN038691|UN023732|UN015149|UN019120|UN024057|UN072457|UN003263|UN011713|UN023327|UN0…	http://amigo.geneontology.org/cgi-bin/amigo/term_details?term=GO:0048608
reproductive system development	Gene Ontology	GO:0061458	91	1695	0.321863162669	0.867050491005	UN013405|UN014116|UN002687|UN009946|UN013162|UN064212|UN034863|UN066943|UN079872|UN065505|UN046222|UN007859|UN012413|UN014803|UN041147|UN022146|UN016665|UN011075|UN047188|UN016398|UN023225|UN004984|UN048572|UN015964|UN040412|UN031599|UN023620|UN002349|UN084419|UN012573|UN003117|UN054426|UN083246|UN048196|UN019707|UN038691|UN023732|UN015149|UN019120|UN024057|UN072457|UN003263|UN011713|UN023327|UN0…	http://amigo.geneontology.org/cgi-bin/amigo/term_details?term=GO:0061458
beta-glucan metabolic process	Gene Ontology	GO:0051273	10	162	0.32201160989	0.867050491005	UN088648|UN002503|UN014964|UN063119|UN074077|UN092718|UN060318|UN018967|UN051395|UN015848	http://amigo.geneontology.org/cgi-bin/amigo/term_details?term=GO:0051273
macromolecule methylation	Gene Ontology	GO:0043414	29	515	0.323166031849	0.867050491005	UN076700|UN076165|UN012573|UN010638|UN071496|UN003117|UN014153|UN047925|UN015787|UN013894|UN094439|UN040727|UN012413|UN078247|UN023732|UN018210|UN004106|UN051046|UN016747|UN022049|UN078181|UN088824|UN049985|UN045244|UN066874|UN085722|UN029392|UN020318|UN009946	http://amigo.geneontology.org/cgi-bin/amigo/term_details?term=GO:0043414
Golgi membrane	Gene Ontology	GO:0000139	17	291	0.324097843	0.867050491005	UN017420|UN015848|UN079309|UN043574|UN017826|UN098599|UN014534|UN038024|UN030827|UN071851|UN093756|UN085417|UN081908|UN050304|UN018210|UN006045|UN014739	http://amigo.geneontology.org/cgi-bin/amigo/term_details?term=GO:0000139
cellular response to blue light	Gene Ontology	GO:0071483	2	22	0.324789270305	0.867050491005	UN059243|UN062412	http://amigo.geneontology.org/cgi-bin/amigo/term_details?term=GO:0071483
protein polyubiquitination	Gene Ontology	GO:0000209	2	22	0.324789270305	0.867050491005	UN017080|UN029410	http://amigo.geneontology.org/cgi-bin/amigo/term_details?term=GO:0000209
glycerol metabolic process	Gene Ontology	GO:0006071	2	22	0.324789270305	0.867050491005	UN069037|UN019372	http://amigo.geneontology.org/cgi-bin/amigo/term_details?term=GO:0006071
DNA N-glycosylase activity	Gene Ontology	GO:0019104	2	22	0.324789270305	0.867050491005	UN094439|UN085722	http://amigo.geneontology.org/cgi-bin/amigo/term_details?term=GO:0019104
ubiquitin-like protein binding	Gene Ontology	GO:0032182	2	22	0.324789270305	0.867050491005	UN030217|UN012707	http://amigo.geneontology.org/cgi-bin/amigo/term_details?term=GO:0032182
cellular response to salt stress	Gene Ontology	GO:0071472	2	22	0.324789270305	0.867050491005	UN015403|UN050617	http://amigo.geneontology.org/cgi-bin/amigo/term_details?term=GO:0071472
eukaryotic translation initiation factor 3 complex	Gene Ontology	GO:0005852	2	22	0.324789270305	0.867050491005	UN011771|UN101088	http://amigo.geneontology.org/cgi-bin/amigo/term_details?term=GO:0005852
ubiquitin binding	Gene Ontology	GO:0043130	2	22	0.324789270305	0.867050491005	UN030217|UN012707	http://amigo.geneontology.org/cgi-bin/amigo/term_details?term=GO:0043130
leaf senescence	Gene Ontology	GO:0010150	5	73	0.326073612264	0.867050491005	UN024464|UN002045|UN034863|UN061585|UN073026	http://amigo.geneontology.org/cgi-bin/amigo/term_details?term=GO:0010150
regulation of seedling development	Gene Ontology	GO:1900140	5	73	0.326073612264	0.867050491005	UN046222|UN059243|UN007797|UN040412|UN011075	http://amigo.geneontology.org/cgi-bin/amigo/term_details?term=GO:1900140
monovalent inorganic cation transport	Gene Ontology	GO:0015672	18	310	0.326148435868	0.867050491005	UN044081|UN015825|UN050617|UN015149|UN083148|UN028419|UN019975|UN046742|UN091886|UN099666|UN020445|UN004299|UN081630|UN075347|UN015887|UN099790|UN021736|UN071446	http://amigo.geneontology.org/cgi-bin/amigo/term_details?term=GO:0015672
protein complex assembly	Gene Ontology	GO:0006461	38	686	0.327042373654	0.867050491005	UN002209|UN073050|UN083148|UN001000|UN024464|UN027935|UN030912|UN068832|UN036269|UN022546|UN046742|UN074199|UN017193|UN044935|UN070986|UN004663|UN004473|UN013271|UN014803|UN002605|UN011812|UN075594|UN042235|UN002043|UN077305|UN020635|UN021736|UN011754|UN017995|UN017080|UN053406|UN064212|UN018208|UN038305|UN063116|UN023301|UN070653|UN004133	http://amigo.geneontology.org/cgi-bin/amigo/term_details?term=GO:0006461
maintenance of DNA methylation	Gene Ontology	GO:0010216	1	7	0.327542649308	0.867050491005	UN076165	http://amigo.geneontology.org/cgi-bin/amigo/term_details?term=GO:0010216
inositol tetrakisphosphate kinase activity	Gene Ontology	GO:0051765	1	7	0.327542649308	0.867050491005	UN100207	http://amigo.geneontology.org/cgi-bin/amigo/term_details?term=GO:0051765
response to anoxia	Gene Ontology	GO:0034059	1	7	0.327542649308	0.867050491005	UN012659	http://amigo.geneontology.org/cgi-bin/amigo/term_details?term=GO:0034059
lactoylglutathione lyase activity	Gene Ontology	GO:0004462	1	7	0.327542649308	0.867050491005	UN072820	http://amigo.geneontology.org/cgi-bin/amigo/term_details?term=GO:0004462
polyubiquitin binding	Gene Ontology	GO:0031593	1	7	0.327542649308	0.867050491005	UN030217	http://amigo.geneontology.org/cgi-bin/amigo/term_details?term=GO:0031593
cyclin-dependent protein serine/threonine kinase inhibitor activity	Gene Ontology	GO:0004861	1	7	0.327542649308	0.867050491005	UN012537	http://amigo.geneontology.org/cgi-bin/amigo/term_details?term=GO:0004861
non-recombinational repair	Gene Ontology	GO:0000726	1	7	0.327542649308	0.867050491005	UN038347	http://amigo.geneontology.org/cgi-bin/amigo/term_details?term=GO:0000726
cortical microtubule, transverse to long axis	Gene Ontology	GO:0010005	1	7	0.327542649308	0.867050491005	UN094709	http://amigo.geneontology.org/cgi-bin/amigo/term_details?term=GO:0010005
maturation of LSU-rRNA	Gene Ontology	GO:0000470	1	7	0.327542649308	0.867050491005	UN012585	http://amigo.geneontology.org/cgi-bin/amigo/term_details?term=GO:0000470
molybdenum ion binding	Gene Ontology	GO:0030151	1	7	0.327542649308	0.867050491005	UN022001	http://amigo.geneontology.org/cgi-bin/amigo/term_details?term=GO:0030151
riboflavin metabolic process	Gene Ontology	GO:0006771	1	7	0.327542649308	0.867050491005	UN004782	http://amigo.geneontology.org/cgi-bin/amigo/term_details?term=GO:0006771
protein serine/threonine kinase inhibitor activity	Gene Ontology	GO:0030291	1	7	0.327542649308	0.867050491005	UN012537	http://amigo.geneontology.org/cgi-bin/amigo/term_details?term=GO:0030291
cadmium ion transmembrane transporter activity	Gene Ontology	GO:0015086	1	7	0.327542649308	0.867050491005	UN005156	http://amigo.geneontology.org/cgi-bin/amigo/term_details?term=GO:0015086
Smc5-Smc6 complex	Gene Ontology	GO:0030915	1	7	0.327542649308	0.867050491005	UN034362	http://amigo.geneontology.org/cgi-bin/amigo/term_details?term=GO:0030915
oxidative photosynthetic carbon pathway	Gene Ontology	GO:0009854	1	7	0.327542649308	0.867050491005	UN060677	http://amigo.geneontology.org/cgi-bin/amigo/term_details?term=GO:0009854
adenylate kinase activity	Gene Ontology	GO:0004017	1	7	0.327542649308	0.867050491005	UN012002	http://amigo.geneontology.org/cgi-bin/amigo/term_details?term=GO:0004017
double-strand break repair via nonhomologous end joining	Gene Ontology	GO:0006303	1	7	0.327542649308	0.867050491005	UN038347	http://amigo.geneontology.org/cgi-bin/amigo/term_details?term=GO:0006303
ADP transport	Gene Ontology	GO:0015866	1	7	0.327542649308	0.867050491005	UN077305	http://amigo.geneontology.org/cgi-bin/amigo/term_details?term=GO:0015866
peptidyl-arginine methylation, to asymmetrical-dimethyl arginine	Gene Ontology	GO:0019919	1	7	0.327542649308	0.867050491005	UN088824	http://amigo.geneontology.org/cgi-bin/amigo/term_details?term=GO:0019919
lysosomal membrane	Gene Ontology	GO:0005765	1	7	0.327542649308	0.867050491005	UN002209	http://amigo.geneontology.org/cgi-bin/amigo/term_details?term=GO:0005765
riboflavin biosynthetic process	Gene Ontology	GO:0009231	1	7	0.327542649308	0.867050491005	UN004782	http://amigo.geneontology.org/cgi-bin/amigo/term_details?term=GO:0009231
negative gravitropism	Gene Ontology	GO:0009959	1	7	0.327542649308	0.867050491005	UN047636	http://amigo.geneontology.org/cgi-bin/amigo/term_details?term=GO:0009959
rRNA 3'-end processing	Gene Ontology	GO:0031125	1	7	0.327542649308	0.867050491005	UN010638	http://amigo.geneontology.org/cgi-bin/amigo/term_details?term=GO:0031125
alkane 1-monooxygenase activity	Gene Ontology	GO:0018685	1	7	0.327542649308	0.867050491005	UN017143	http://amigo.geneontology.org/cgi-bin/amigo/term_details?term=GO:0018685
oxaloacetate decarboxylase activity	Gene Ontology	GO:0008948	1	7	0.327542649308	0.867050491005	UN002043	http://amigo.geneontology.org/cgi-bin/amigo/term_details?term=GO:0008948
ATP:ADP antiporter activity	Gene Ontology	GO:0005471	1	7	0.327542649308	0.867050491005	UN077305	http://amigo.geneontology.org/cgi-bin/amigo/term_details?term=GO:0005471
pyridoxal phosphate metabolic process	Gene Ontology	GO:0042822	1	7	0.327542649308	0.867050491005	UN063424	http://amigo.geneontology.org/cgi-bin/amigo/term_details?term=GO:0042822
C4-dicarboxylate transmembrane transporter activity	Gene Ontology	GO:0015556	1	7	0.327542649308	0.867050491005	UN020445	http://amigo.geneontology.org/cgi-bin/amigo/term_details?term=GO:0015556
potassium ion antiporter activity	Gene Ontology	GO:0022821	1	7	0.327542649308	0.867050491005	UN091886	http://amigo.geneontology.org/cgi-bin/amigo/term_details?term=GO:0022821
pyridoxal phosphate biosynthetic process	Gene Ontology	GO:0042823	1	7	0.327542649308	0.867050491005	UN063424	http://amigo.geneontology.org/cgi-bin/amigo/term_details?term=GO:0042823
tripeptide transport	Gene Ontology	GO:0042939	1	7	0.327542649308	0.867050491005	UN028419	http://amigo.geneontology.org/cgi-bin/amigo/term_details?term=GO:0042939
response to osmotic stress	Gene Ontology	GO:0006970	44	800	0.327794319005	0.867050491005	UN044672|UN022050|UN028480|UN027935|UN050617|UN014323|UN015403|UN017942|UN032050|UN047925|UN018967|UN024187|UN000459|UN000351|UN075099|UN063424|UN041006|UN008234|UN014803|UN006634|UN027379|UN049250|UN008301|UN017969|UN023949|UN011475|UN012587|UN008950|UN000083|UN020391|UN014964|UN081908|UN010631|UN011075|UN021736|UN051975|UN027247|UN031599|UN072039|UN000095|UN074077|UN084578|UN051395|UN004133	http://amigo.geneontology.org/cgi-bin/amigo/term_details?term=GO:0006970
methionine metabolic process	Gene Ontology	GO:0006555	7	109	0.330297623052	0.867050491005	UN011159|UN003896|UN093064|UN068702|UN029113|UN023051|UN010528	http://amigo.geneontology.org/cgi-bin/amigo/term_details?term=GO:0006555
purine nucleoside metabolic process	Gene Ontology	GO:0042278	7	109	0.330297623052	0.867050491005	UN073026|UN071496|UN099790|UN046266|UN003450|UN021736|UN024355	http://amigo.geneontology.org/cgi-bin/amigo/term_details?term=GO:0042278
phosphoric diester hydrolase activity	Gene Ontology	GO:0008081	4	56	0.330571701199	0.867050491005	UN064752|UN081337|UN075236|UN011777	http://amigo.geneontology.org/cgi-bin/amigo/term_details?term=GO:0008081
polyamine metabolic process	Gene Ontology	GO:0006595	4	56	0.330571701199	0.867050491005	UN101571|UN005440|UN060253|UN001000	http://amigo.geneontology.org/cgi-bin/amigo/term_details?term=GO:0006595
regulation of cell size	Gene Ontology	GO:0008361	4	56	0.330571701199	0.867050491005	UN083246|UN061585|UN064212|UN049655	http://amigo.geneontology.org/cgi-bin/amigo/term_details?term=GO:0008361
regulation of cyclin-dependent protein serine/threonine kinase activity	Gene Ontology	GO:0000079	4	56	0.330571701199	0.867050491005	UN012537|UN094709|UN040727|UN049985	http://amigo.geneontology.org/cgi-bin/amigo/term_details?term=GO:0000079
purine ribonucleoside monophosphate biosynthetic process	Gene Ontology	GO:0009168	4	56	0.330571701199	0.867050491005	UN011362|UN021736|UN024355|UN099790	http://amigo.geneontology.org/cgi-bin/amigo/term_details?term=GO:0009168
purine nucleoside monophosphate biosynthetic process	Gene Ontology	GO:0009127	4	56	0.330571701199	0.867050491005	UN011362|UN021736|UN024355|UN099790	http://amigo.geneontology.org/cgi-bin/amigo/term_details?term=GO:0009127
tricarboxylic acid metabolic process	Gene Ontology	GO:0072350	4	56	0.330571701199	0.867050491005	UN027379|UN030912|UN012497|UN053406	http://amigo.geneontology.org/cgi-bin/amigo/term_details?term=GO:0072350
purine ribonucleotide binding	Gene Ontology	GO:0032555	101	1892	0.331268470536	0.867050491005	UN015581|UN064212|UN016158|UN003680|UN047195|UN089842|UN022867|UN063588|UN011362|UN021876|UN012413|UN047188|UN061447|UN010276|UN034362|UN038860|UN045244|UN020443|UN003956|UN060908|UN078001|UN058720|UN019372|UN005128|UN019203|UN015441|UN099790|UN081469|UN000095|UN038953|UN048196|UN038691|UN076242|UN024355|UN040349|UN000401|UN008950|UN074282|UN057333|UN090990|UN001727|UN001551|UN008318|UN011650|UN0…	http://amigo.geneontology.org/cgi-bin/amigo/term_details?term=GO:0032555
vacuolar membrane	Gene Ontology	GO:0005774	32	574	0.331687817276	0.867050491005	UN002209|UN050617|UN017826|UN019093|UN076466|UN031599|UN024710|UN092718|UN068180|UN014739|UN002174|UN018511|UN028419|UN093371|UN076242|UN077305|UN025249|UN046788|UN055799|UN009285|UN001607|UN027148|UN061447|UN070986|UN016394|UN011650|UN080000|UN047636|UN020445|UN018208|UN000095|UN065166	http://amigo.geneontology.org/cgi-bin/amigo/term_details?term=GO:0005774
exonuclease activity, active with either ribo- or deoxyribonucleic acids and producing 5'-phosphomonoesters	Gene Ontology	GO:0016796	3	39	0.332274072495	0.867050491005	UN002125|UN005710|UN022049	http://amigo.geneontology.org/cgi-bin/amigo/term_details?term=GO:0016796
root hair elongation	Gene Ontology	GO:0048767	11	182	0.332897263477	0.867050491005	UN064212|UN024464|UN008763|UN030912|UN009244|UN092718|UN017057|UN018967|UN074077|UN051395|UN046163	http://amigo.geneontology.org/cgi-bin/amigo/term_details?term=GO:0048767
homeostatic process	Gene Ontology	GO:0042592	30	537	0.334288231209	0.867050491005	UN074903|UN050617|UN029410|UN079066|UN074698|UN008271|UN101321|UN016015|UN029668|UN023164|UN020570|UN089842|UN074199|UN075264|UN071913|UN025243|UN064095|UN065505|UN046788|UN005156|UN070274|UN055865|UN036440|UN089262|UN020445|UN079852|UN058107|UN085784|UN014917|UN049655	http://amigo.geneontology.org/cgi-bin/amigo/term_details?term=GO:0042592
vacuolar part	Gene Ontology	GO:0044437	32	575	0.335067543684	0.867050491005	UN002209|UN050617|UN017826|UN019093|UN076466|UN031599|UN024710|UN092718|UN068180|UN014739|UN002174|UN018511|UN028419|UN093371|UN076242|UN077305|UN025249|UN046788|UN055799|UN009285|UN001607|UN027148|UN061447|UN070986|UN016394|UN011650|UN080000|UN047636|UN020445|UN018208|UN000095|UN065166	http://amigo.geneontology.org/cgi-bin/amigo/term_details?term=GO:0044437
positive regulation of catalytic activity	Gene Ontology	GO:0043085	8	128	0.337582942775	0.867050491005	UN015955|UN063424|UN053406|UN007325|UN078767|UN087689|UN023301|UN073050	http://amigo.geneontology.org/cgi-bin/amigo/term_details?term=GO:0043085
regulation of unidimensional cell growth	Gene Ontology	GO:0051510	6	92	0.337774564365	0.867050491005	UN032772|UN069205|UN017080|UN038305|UN076448|UN022546	http://amigo.geneontology.org/cgi-bin/amigo/term_details?term=GO:0051510
fatty acid metabolic process	Gene Ontology	GO:0006631	26	463	0.339484707684	0.867050491005	UN066615|UN032876|UN024464|UN069037|UN017143|UN073282|UN075347|UN009480|UN018511|UN045679|UN008234|UN078119|UN066943|UN005028|UN009285|UN027935|UN004045|UN017769|UN081630|UN001551|UN003956|UN074317|UN004133|UN058720|UN063116|UN019372	http://amigo.geneontology.org/cgi-bin/amigo/term_details?term=GO:0006631
oligosaccharide biosynthetic process	Gene Ontology	GO:0009312	4	57	0.341676052801	0.867050491005	UN014460|UN060039|UN053695|UN011075	http://amigo.geneontology.org/cgi-bin/amigo/term_details?term=GO:0009312
molecular transducer activity	Gene Ontology	GO:0060089	45	824	0.3419540907	0.867050491005	UN032772|UN014848|UN071213|UN064212|UN016206|UN079066|UN034643|UN000604|UN056059|UN014153|UN089262|UN082959|UN007080|UN053552|UN019975|UN067049|UN064095|UN048782|UN007024|UN081337|UN019707|UN007079|UN045107|UN100917|UN055865|UN064752|UN016665|UN090990|UN038962|UN001191|UN068825|UN047320|UN011650|UN044081|UN085748|UN056257|UN101420|UN020443|UN014448|UN022484|UN058107|UN074077|UN004704|UN051395|UN0…	http://amigo.geneontology.org/cgi-bin/amigo/term_details?term=GO:0060089
hyperosmotic response	Gene Ontology	GO:0006972	14	239	0.3422980648	0.867050491005	UN000351|UN022050|UN011475|UN063424|UN000083|UN011075|UN031599|UN000095|UN074077|UN018967|UN051395|UN049250|UN021736|UN000459	http://amigo.geneontology.org/cgi-bin/amigo/term_details?term=GO:0006972
meristem structural organization	Gene Ontology	GO:0009933	14	239	0.3422980648	0.867050491005	UN014848|UN016747|UN012413|UN066874|UN040412|UN010903|UN078181|UN007797|UN022371|UN000095|UN012585|UN015787|UN013894|UN052277	http://amigo.geneontology.org/cgi-bin/amigo/term_details?term=GO:0009933
eukaryotic 48S preinitiation complex	Gene Ontology	GO:0033290	2	23	0.342748912795	0.867050491005	UN011771|UN101088	http://amigo.geneontology.org/cgi-bin/amigo/term_details?term=GO:0033290
translation preinitiation complex	Gene Ontology	GO:0070993	2	23	0.342748912795	0.867050491005	UN011771|UN101088	http://amigo.geneontology.org/cgi-bin/amigo/term_details?term=GO:0070993
regulation of pH	Gene Ontology	GO:0006885	2	23	0.342748912795	0.867050491005	UN101321|UN020445	http://amigo.geneontology.org/cgi-bin/amigo/term_details?term=GO:0006885
alditol metabolic process	Gene Ontology	GO:0019400	2	23	0.342748912795	0.867050491005	UN069037|UN019372	http://amigo.geneontology.org/cgi-bin/amigo/term_details?term=GO:0019400
asymmetric cell division	Gene Ontology	GO:0008356	2	23	0.342748912795	0.867050491005	UN094709|UN016665	http://amigo.geneontology.org/cgi-bin/amigo/term_details?term=GO:0008356
DNA catabolic process	Gene Ontology	GO:0006308	2	23	0.342748912795	0.867050491005	UN094439|UN077527	http://amigo.geneontology.org/cgi-bin/amigo/term_details?term=GO:0006308
regulation of molecular function	Gene Ontology	GO:0065009	17	295	0.343123378198	0.867050491005	UN015955|UN040727|UN073050|UN087689|UN053406|UN007325|UN018208|UN078767|UN094709|UN024710|UN023301|UN075201|UN012537|UN070986|UN048165|UN049985|UN063424	http://amigo.geneontology.org/cgi-bin/amigo/term_details?term=GO:0065009
aspartate family amino acid metabolic process	Gene Ontology	GO:0009066	9	147	0.343196684411	0.867050491005	UN011159|UN003896|UN079232|UN093064|UN068702|UN029113|UN023051|UN046320|UN010528	http://amigo.geneontology.org/cgi-bin/amigo/term_details?term=GO:0009066
pyrimidine nucleotide biosynthetic process	Gene Ontology	GO:0006221	9	147	0.343196684411	0.867050491005	UN009765|UN045244|UN076169|UN004106|UN014153|UN047925|UN014233|UN018791|UN024355	http://amigo.geneontology.org/cgi-bin/amigo/term_details?term=GO:0006221
anion binding	Gene Ontology	GO:0043168	126	2381	0.344077081491	0.867050491005	UN015581|UN064212|UN016158|UN003680|UN047195|UN089842|UN035768|UN078767|UN024150|UN063588|UN011362|UN021876|UN012413|UN047188|UN061447|UN010276|UN034362|UN018791|UN038860|UN045244|UN020443|UN027248|UN060908|UN078001|UN003956|UN058720|UN019372|UN005128|UN004106|UN015441|UN099790|UN081469|UN000095|UN019707|UN038953|UN024187|UN078247|UN093064|UN048433|UN038691|UN076242|UN018099|UN024355|UN015955|UN0…	http://amigo.geneontology.org/cgi-bin/amigo/term_details?term=GO:0043168
benzene-containing compound metabolic process	Gene Ontology	GO:0042537	15	258	0.344485667976	0.867050491005	UN082959|UN066615|UN046742|UN016206|UN037268|UN046469|UN021868|UN047894|UN042235|UN044935|UN017875|UN015650|UN035768|UN049655|UN004473	http://amigo.geneontology.org/cgi-bin/amigo/term_details?term=GO:0042537
positive regulation of molecular function	Gene Ontology	GO:0044093	8	129	0.344885704274	0.867050491005	UN015955|UN063424|UN053406|UN007325|UN078767|UN087689|UN023301|UN073050	http://amigo.geneontology.org/cgi-bin/amigo/term_details?term=GO:0044093
actin filament-based movement	Gene Ontology	GO:0030048	5	75	0.345374079885	0.867050491005	UN001554|UN046266|UN064752|UN081337|UN008763	http://amigo.geneontology.org/cgi-bin/amigo/term_details?term=GO:0030048
rRNA binding	Gene Ontology	GO:0019843	5	75	0.345374079885	0.867050491005	UN014233|UN024130|UN097456|UN012585|UN047925	http://amigo.geneontology.org/cgi-bin/amigo/term_details?term=GO:0019843
response to light stimulus	Gene Ontology	GO:0009416	61	1131	0.345442346178	0.867050491005	UN013405|UN017106|UN064212|UN083148|UN076165|UN005128|UN010638|UN013162|UN022371|UN000095|UN092718|UN020424|UN018967|UN024934|UN045107|UN046742|UN063424|UN012585|UN095909|UN094655|UN078119|UN066943|UN016015|UN022829|UN005028|UN044229|UN046222|UN023732|UN010978|UN045737|UN071446|UN015149|UN012587|UN012413|UN037268|UN014949|UN058107|UN017151|UN002726|UN078181|UN011075|UN016398|UN002174|UN036440|UN0…	http://amigo.geneontology.org/cgi-bin/amigo/term_details?term=GO:0009416
one-carbon metabolic process	Gene Ontology	GO:0006730	3	40	0.345690998782	0.867050491005	UN027248|UN093064|UN023051	http://amigo.geneontology.org/cgi-bin/amigo/term_details?term=GO:0006730
oligopeptide transport	Gene Ontology	GO:0006857	7	111	0.346068600059	0.867050491005	UN056257|UN028419|UN016324|UN026504|UN095327|UN090990|UN083176	http://amigo.geneontology.org/cgi-bin/amigo/term_details?term=GO:0006857
peptide transport	Gene Ontology	GO:0015833	7	111	0.346068600059	0.867050491005	UN056257|UN028419|UN016324|UN026504|UN095327|UN090990|UN083176	http://amigo.geneontology.org/cgi-bin/amigo/term_details?term=GO:0015833
transferase activity, transferring pentosyl groups	Gene Ontology	GO:0016763	4	58	0.352789622142	0.867050491005	UN043574|UN048854|UN079309|UN015787	http://amigo.geneontology.org/cgi-bin/amigo/term_details?term=GO:0016763
peptidyl-proline modification	Gene Ontology	GO:0018208	4	58	0.352789622142	0.867050491005	UN015494|UN003271|UN017420|UN020568	http://amigo.geneontology.org/cgi-bin/amigo/term_details?term=GO:0018208
quercetin 3-O-glucosyltransferase activity	Gene Ontology	GO:0080043	7	112	0.353986526038	0.867050491005	UN088962|UN054953|UN006815|UN008474|UN003245|UN020122|UN071992	http://amigo.geneontology.org/cgi-bin/amigo/term_details?term=GO:0080043
ATPase activity	Gene Ontology	GO:0016887	27	486	0.355011319854	0.867050491005	UN015581|UN010638|UN016158|UN064761|UN038860|UN006756|UN089842|UN008950|UN094655|UN076242|UN063588|UN040349|UN012413|UN022042|UN078181|UN057371|UN001551|UN099790|UN021736|UN010276|UN066874|UN018526|UN093059|UN058720|UN003729|UN060441|UN044583	http://amigo.geneontology.org/cgi-bin/amigo/term_details?term=GO:0016887
microtubule associated complex	Gene Ontology	GO:0005875	5	76	0.355052058746	0.867050491005	UN075594|UN010265|UN083764|UN060441|UN044583	http://amigo.geneontology.org/cgi-bin/amigo/term_details?term=GO:0005875
cytoskeletal part	Gene Ontology	GO:0044430	13	223	0.356400381571	0.867050491005	UN075594|UN010746|UN012573|UN022998|UN008763|UN094709|UN010265|UN059557|UN088516|UN044583|UN076448|UN060441|UN083764	http://amigo.geneontology.org/cgi-bin/amigo/term_details?term=GO:0044430
purine nucleotide binding	Gene Ontology	GO:0017076	102	1925	0.356903829476	0.867050491005	UN015581|UN064212|UN016158|UN003680|UN047195|UN089842|UN022867|UN063588|UN011362|UN021876|UN012413|UN047188|UN061447|UN010276|UN034362|UN038860|UN045244|UN020443|UN003956|UN060908|UN078001|UN058720|UN019372|UN005128|UN019203|UN015441|UN099790|UN081469|UN000095|UN038953|UN048196|UN038691|UN076242|UN024355|UN040349|UN000401|UN008950|UN074282|UN057333|UN090990|UN001727|UN001551|UN008318|UN011650|UN0…	http://amigo.geneontology.org/cgi-bin/amigo/term_details?term=GO:0017076
peptidase inhibitor activity	Gene Ontology	GO:0030414	3	41	0.359081477549	0.867050491005	UN070663|UN022050|UN035174	http://amigo.geneontology.org/cgi-bin/amigo/term_details?term=GO:0030414
regulation of response to biotic stimulus	Gene Ontology	GO:0002831	3	41	0.359081477549	0.867050491005	UN066874|UN012413|UN078181	http://amigo.geneontology.org/cgi-bin/amigo/term_details?term=GO:0002831
peptidase regulator activity	Gene Ontology	GO:0061134	3	41	0.359081477549	0.867050491005	UN070663|UN022050|UN035174	http://amigo.geneontology.org/cgi-bin/amigo/term_details?term=GO:0061134
protein kinase regulator activity	Gene Ontology	GO:0019887	3	41	0.359081477549	0.867050491005	UN012537|UN040727|UN049985	http://amigo.geneontology.org/cgi-bin/amigo/term_details?term=GO:0019887
cellular response to nitrogen starvation	Gene Ontology	GO:0006995	3	41	0.359081477549	0.867050491005	UN036440|UN028065|UN094709	http://amigo.geneontology.org/cgi-bin/amigo/term_details?term=GO:0006995
RNA 3'-end processing	Gene Ontology	GO:0031123	3	41	0.359081477549	0.867050491005	UN007815|UN010638|UN054426	http://amigo.geneontology.org/cgi-bin/amigo/term_details?term=GO:0031123
cellular response to phosphate starvation	Gene Ontology	GO:0016036	8	131	0.359550853509	0.867050491005	UN004106|UN045244|UN029410|UN019707|UN018791|UN023225|UN036440|UN087801	http://amigo.geneontology.org/cgi-bin/amigo/term_details?term=GO:0016036
isocitrate dehydrogenase activity	Gene Ontology	GO:0004448	1	8	0.360084304381	0.867050491005	UN030912	http://amigo.geneontology.org/cgi-bin/amigo/term_details?term=GO:0004448
outward rectifier potassium channel activity	Gene Ontology	GO:0015271	1	8	0.360084304381	0.867050491005	UN099666	http://amigo.geneontology.org/cgi-bin/amigo/term_details?term=GO:0015271
fat-soluble vitamin metabolic process	Gene Ontology	GO:0006775	1	8	0.360084304381	0.867050491005	UN028812	http://amigo.geneontology.org/cgi-bin/amigo/term_details?term=GO:0006775
fat-soluble vitamin biosynthetic process	Gene Ontology	GO:0042362	1	8	0.360084304381	0.867050491005	UN028812	http://amigo.geneontology.org/cgi-bin/amigo/term_details?term=GO:0042362
L-aspartate:2-oxoglutarate aminotransferase activity	Gene Ontology	GO:0004069	1	8	0.360084304381	0.867050491005	UN024464	http://amigo.geneontology.org/cgi-bin/amigo/term_details?term=GO:0004069
vitamin E biosynthetic process	Gene Ontology	GO:0010189	1	8	0.360084304381	0.867050491005	UN028812	http://amigo.geneontology.org/cgi-bin/amigo/term_details?term=GO:0010189
quercetin 4'-O-glucosyltransferase activity	Gene Ontology	GO:0080046	1	8	0.360084304381	0.867050491005	UN020122	http://amigo.geneontology.org/cgi-bin/amigo/term_details?term=GO:0080046
positive regulation of cell division	Gene Ontology	GO:0051781	1	8	0.360084304381	0.867050491005	UN016594	http://amigo.geneontology.org/cgi-bin/amigo/term_details?term=GO:0051781
RNA-DNA hybrid ribonuclease activity	Gene Ontology	GO:0004523	1	8	0.360084304381	0.867050491005	UN076770	http://amigo.geneontology.org/cgi-bin/amigo/term_details?term=GO:0004523
protein-arginine omega-N asymmetric methyltransferase activity	Gene Ontology	GO:0035242	1	8	0.360084304381	0.867050491005	UN088824	http://amigo.geneontology.org/cgi-bin/amigo/term_details?term=GO:0035242
core promoter proximal region DNA binding	Gene Ontology	GO:0001159	1	8	0.360084304381	0.867050491005	UN061585	http://amigo.geneontology.org/cgi-bin/amigo/term_details?term=GO:0001159
regulation of leaf senescence	Gene Ontology	GO:1900055	1	8	0.360084304381	0.867050491005	UN061585	http://amigo.geneontology.org/cgi-bin/amigo/term_details?term=GO:1900055
COPI vesicle coat	Gene Ontology	GO:0030126	1	8	0.360084304381	0.867050491005	UN050304	http://amigo.geneontology.org/cgi-bin/amigo/term_details?term=GO:0030126
aldehyde biosynthetic process	Gene Ontology	GO:0046184	1	8	0.360084304381	0.867050491005	UN063424	http://amigo.geneontology.org/cgi-bin/amigo/term_details?term=GO:0046184
hydrolase activity, acting on carbon-nitrogen (but not peptide) bonds, in linear amidines	Gene Ontology	GO:0016813	1	8	0.360084304381	0.867050491005	UN011159	http://amigo.geneontology.org/cgi-bin/amigo/term_details?term=GO:0016813
peptide biosynthetic process	Gene Ontology	GO:0043043	1	8	0.360084304381	0.867050491005	UN085907	http://amigo.geneontology.org/cgi-bin/amigo/term_details?term=GO:0043043
alditol phosphate metabolic process	Gene Ontology	GO:0052646	1	8	0.360084304381	0.867050491005	UN019372	http://amigo.geneontology.org/cgi-bin/amigo/term_details?term=GO:0052646
vitamin E metabolic process	Gene Ontology	GO:0042360	1	8	0.360084304381	0.867050491005	UN028812	http://amigo.geneontology.org/cgi-bin/amigo/term_details?term=GO:0042360
core promoter proximal region sequence-specific DNA binding	Gene Ontology	GO:0000987	1	8	0.360084304381	0.867050491005	UN061585	http://amigo.geneontology.org/cgi-bin/amigo/term_details?term=GO:0000987
purine nucleobase biosynthetic process	Gene Ontology	GO:0009113	1	8	0.360084304381	0.867050491005	UN011362	http://amigo.geneontology.org/cgi-bin/amigo/term_details?term=GO:0009113
asparagine metabolic process	Gene Ontology	GO:0006528	1	8	0.360084304381	0.867050491005	UN079232	http://amigo.geneontology.org/cgi-bin/amigo/term_details?term=GO:0006528
regulation of response to water deprivation	Gene Ontology	GO:2000070	1	8	0.360084304381	0.867050491005	UN007797	http://amigo.geneontology.org/cgi-bin/amigo/term_details?term=GO:2000070
negative regulation of protein catabolic process	Gene Ontology	GO:0042177	1	8	0.360084304381	0.867050491005	UN065109	http://amigo.geneontology.org/cgi-bin/amigo/term_details?term=GO:0042177
nicotinamide nucleotide biosynthetic process	Gene Ontology	GO:0019359	1	8	0.360084304381	0.867050491005	UN007325	http://amigo.geneontology.org/cgi-bin/amigo/term_details?term=GO:0019359
nuclear envelope organization	Gene Ontology	GO:0006998	1	8	0.360084304381	0.867050491005	UN012707	http://amigo.geneontology.org/cgi-bin/amigo/term_details?term=GO:0006998
plastid ribosome	Gene Ontology	GO:0009547	1	8	0.360084304381	0.867050491005	UN024130	http://amigo.geneontology.org/cgi-bin/amigo/term_details?term=GO:0009547
valine catabolic process	Gene Ontology	GO:0006574	1	8	0.360084304381	0.867050491005	UN072527	http://amigo.geneontology.org/cgi-bin/amigo/term_details?term=GO:0006574
negative regulation of chromatin modification	Gene Ontology	GO:1903309	1	8	0.360084304381	0.867050491005	UN094439	http://amigo.geneontology.org/cgi-bin/amigo/term_details?term=GO:1903309
regulation of seed dormancy process	Gene Ontology	GO:2000033	1	8	0.360084304381	0.867050491005	UN011075	http://amigo.geneontology.org/cgi-bin/amigo/term_details?term=GO:2000033
positive regulation of protein phosphorylation	Gene Ontology	GO:0001934	1	8	0.360084304381	0.867050491005	UN061195	http://amigo.geneontology.org/cgi-bin/amigo/term_details?term=GO:0001934
chloroplast nucleoid	Gene Ontology	GO:0042644	1	8	0.360084304381	0.867050491005	UN007380	http://amigo.geneontology.org/cgi-bin/amigo/term_details?term=GO:0042644
fructose-bisphosphate aldolase activity	Gene Ontology	GO:0004332	1	8	0.360084304381	0.867050491005	UN075099	http://amigo.geneontology.org/cgi-bin/amigo/term_details?term=GO:0004332
positive regulation of phosphorylation	Gene Ontology	GO:0042327	1	8	0.360084304381	0.867050491005	UN061195	http://amigo.geneontology.org/cgi-bin/amigo/term_details?term=GO:0042327
C-terminal protein amino acid modification	Gene Ontology	GO:0018410	1	8	0.360084304381	0.867050491005	UN028065	http://amigo.geneontology.org/cgi-bin/amigo/term_details?term=GO:0018410
early endosome membrane	Gene Ontology	GO:0031901	1	8	0.360084304381	0.867050491005	UN085417	http://amigo.geneontology.org/cgi-bin/amigo/term_details?term=GO:0031901
cellular response to cold	Gene Ontology	GO:0070417	2	24	0.360551572145	0.867050491005	UN057371|UN089182	http://amigo.geneontology.org/cgi-bin/amigo/term_details?term=GO:0070417
negative regulation of cyclin-dependent protein serine/threonine kinase activity	Gene Ontology	GO:0045736	2	24	0.360551572145	0.867050491005	UN012537|UN094709	http://amigo.geneontology.org/cgi-bin/amigo/term_details?term=GO:0045736
Golgi-associated vesicle	Gene Ontology	GO:0005798	2	24	0.360551572145	0.867050491005	UN050304|UN047636	http://amigo.geneontology.org/cgi-bin/amigo/term_details?term=GO:0005798
inflorescence development	Gene Ontology	GO:0010229	2	24	0.360551572145	0.867050491005	UN057579|UN022146	http://amigo.geneontology.org/cgi-bin/amigo/term_details?term=GO:0010229
macrolide binding	Gene Ontology	GO:0005527	2	24	0.360551572145	0.867050491005	UN015494|UN020568	http://amigo.geneontology.org/cgi-bin/amigo/term_details?term=GO:0005527
phosphotransferase activity, phosphate group as acceptor	Gene Ontology	GO:0016776	2	24	0.360551572145	0.867050491005	UN005128|UN012002	http://amigo.geneontology.org/cgi-bin/amigo/term_details?term=GO:0016776
FK506 binding	Gene Ontology	GO:0005528	2	24	0.360551572145	0.867050491005	UN015494|UN020568	http://amigo.geneontology.org/cgi-bin/amigo/term_details?term=GO:0005528
ribonucleoprotein complex	Gene Ontology	GO:0030529	38	697	0.361268928954	0.867050491005	UN027935|UN076466|UN021541|UN047925|UN083246|UN052277|UN020248|UN030561|UN072612|UN036440|UN032180|UN022829|UN101088|UN023732|UN025249|UN097456|UN055799|UN024130|UN009640|UN051046|UN012585|UN027148|UN041147|UN019082|UN022146|UN086875|UN022049|UN011771|UN017480|UN060677|UN014233|UN073802|UN005710|UN010528|UN018814|UN018526|UN074255|UN004133	http://amigo.geneontology.org/cgi-bin/amigo/term_details?term=GO:0030529
quercetin 7-O-glucosyltransferase activity	Gene Ontology	GO:0080044	7	113	0.36192137273	0.867050491005	UN088962|UN054953|UN006815|UN008474|UN003245|UN020122|UN071992	http://amigo.geneontology.org/cgi-bin/amigo/term_details?term=GO:0080044
cellular modified amino acid metabolic process	Gene Ontology	GO:0006575	7	113	0.36192137273	0.867050491005	UN001000|UN085907|UN023949|UN027248|UN047894|UN093371|UN021868	http://amigo.geneontology.org/cgi-bin/amigo/term_details?term=GO:0006575
regulation of phosphate metabolic process	Gene Ontology	GO:0019220	13	224	0.361995775444	0.867050491005	UN017995|UN028022|UN073050|UN101396|UN018208|UN061195|UN094709|UN024710|UN012537|UN012587|UN070986|UN040727|UN049985	http://amigo.geneontology.org/cgi-bin/amigo/term_details?term=GO:0019220
regulation of phosphorus metabolic process	Gene Ontology	GO:0051174	13	224	0.361995775444	0.867050491005	UN017995|UN028022|UN073050|UN101396|UN018208|UN061195|UN094709|UN024710|UN012537|UN012587|UN070986|UN040727|UN049985	http://amigo.geneontology.org/cgi-bin/amigo/term_details?term=GO:0051174
protein serine/threonine kinase activity	Gene Ontology	GO:0004674	51	946	0.36229642755	0.867050491005	UN032772|UN014848|UN071213|UN064212|UN016206|UN079066|UN015441|UN034643|UN008009|UN000604|UN056059|UN043057|UN082959|UN095184|UN007080|UN053552|UN045376|UN067049|UN100135|UN022867|UN094709|UN064095|UN048782|UN014395|UN007024|UN007079|UN083395|UN000401|UN055865|UN100917|UN090990|UN038962|UN001191|UN068825|UN047320|UN008318|UN011650|UN085748|UN056257|UN101420|UN020443|UN014448|UN093152|UN015636|UN0…	http://amigo.geneontology.org/cgi-bin/amigo/term_details?term=GO:0004674
response to hydrogen peroxide	Gene Ontology	GO:0042542	11	187	0.363434439595	0.867050491005	UN027247|UN037268|UN005128|UN017151|UN031599|UN000095|UN035174|UN010442|UN045737|UN041006|UN081298	http://amigo.geneontology.org/cgi-bin/amigo/term_details?term=GO:0042542
regulation of localization	Gene Ontology	GO:0032879	14	243	0.363718123045	0.867050491005	UN002209|UN044081|UN046742|UN015149|UN083148|UN019975|UN029410|UN017057|UN099666|UN004299|UN045730|UN062047|UN018967|UN071446	http://amigo.geneontology.org/cgi-bin/amigo/term_details?term=GO:0032879
anatomical structure arrangement	Gene Ontology	GO:0048532	14	243	0.363718123045	0.867050491005	UN014848|UN016747|UN012413|UN066874|UN040412|UN010903|UN078181|UN007797|UN022371|UN000095|UN012585|UN015787|UN013894|UN052277	http://amigo.geneontology.org/cgi-bin/amigo/term_details?term=GO:0048532
lignin biosynthetic process	Gene Ontology	GO:0009809	4	59	0.363903144871	0.867050491005	UN005136|UN018831|UN023164|UN036198	http://amigo.geneontology.org/cgi-bin/amigo/term_details?term=GO:0009809
karyogamy	Gene Ontology	GO:0000741	4	59	0.363903144871	0.867050491005	UN014233|UN038860|UN023732|UN010638	http://amigo.geneontology.org/cgi-bin/amigo/term_details?term=GO:0000741
flower morphogenesis	Gene Ontology	GO:0048439	4	59	0.363903144871	0.867050491005	UN052277|UN013894|UN012937|UN016747	http://amigo.geneontology.org/cgi-bin/amigo/term_details?term=GO:0048439
tRNA processing	Gene Ontology	GO:0008033	5	77	0.364740133733	0.867050491005	UN023536|UN046266|UN007815|UN071496|UN000872	http://amigo.geneontology.org/cgi-bin/amigo/term_details?term=GO:0008033
oxidoreductase activity, acting on the CH-CH group of donors	Gene Ontology	GO:0016627	5	77	0.364740133733	0.867050491005	UN048531|UN074317|UN018099|UN005266|UN020635	http://amigo.geneontology.org/cgi-bin/amigo/term_details?term=GO:0016627
ribonucleotide biosynthetic process	Gene Ontology	GO:0009260	12	206	0.365744570026	0.867050491005	UN011362|UN009765|UN045244|UN076169|UN004106|UN099790|UN014153|UN047925|UN014233|UN021736|UN018791|UN024355	http://amigo.geneontology.org/cgi-bin/amigo/term_details?term=GO:0009260
ribose phosphate biosynthetic process	Gene Ontology	GO:0046390	12	206	0.365744570026	0.867050491005	UN011362|UN009765|UN045244|UN076169|UN004106|UN099790|UN014153|UN047925|UN014233|UN021736|UN018791|UN024355	http://amigo.geneontology.org/cgi-bin/amigo/term_details?term=GO:0046390
cellular cation homeostasis	Gene Ontology	GO:0030003	10	169	0.367030690378	0.867050491005	UN005156|UN089842|UN079066|UN089262|UN020445|UN075264|UN055865|UN058107|UN064095|UN101321	http://amigo.geneontology.org/cgi-bin/amigo/term_details?term=GO:0030003
cellular protein complex assembly	Gene Ontology	GO:0043623	32	585	0.369344356287	0.867050491005	UN002209|UN073050|UN083148|UN001000|UN024464|UN027935|UN030912|UN068832|UN064212|UN022546|UN046742|UN044935|UN070986|UN004663|UN004473|UN013271|UN002605|UN011812|UN075594|UN042235|UN023301|UN077305|UN021736|UN011754|UN017995|UN017080|UN053406|UN018208|UN038305|UN004133|UN070653|UN063116	http://amigo.geneontology.org/cgi-bin/amigo/term_details?term=GO:0043623
ethylene metabolic process	Gene Ontology	GO:0009692	7	114	0.369869659046	0.867050491005	UN058276|UN026755|UN024464|UN002045|UN056059|UN023225|UN048782	http://amigo.geneontology.org/cgi-bin/amigo/term_details?term=GO:0009692
cellular alkene metabolic process	Gene Ontology	GO:0043449	7	114	0.369869659046	0.867050491005	UN058276|UN026755|UN024464|UN002045|UN056059|UN023225|UN048782	http://amigo.geneontology.org/cgi-bin/amigo/term_details?term=GO:0043449
glucuronate metabolic process	Gene Ontology	GO:0019585	7	114	0.369869659046	0.867050491005	UN088962|UN054953|UN006815|UN008474|UN003245|UN020122|UN071992	http://amigo.geneontology.org/cgi-bin/amigo/term_details?term=GO:0019585
alkene biosynthetic process	Gene Ontology	GO:0043450	7	114	0.369869659046	0.867050491005	UN058276|UN026755|UN024464|UN002045|UN056059|UN023225|UN048782	http://amigo.geneontology.org/cgi-bin/amigo/term_details?term=GO:0043450
olefin metabolic process	Gene Ontology	GO:1900673	7	114	0.369869659046	0.867050491005	UN058276|UN026755|UN024464|UN002045|UN056059|UN023225|UN048782	http://amigo.geneontology.org/cgi-bin/amigo/term_details?term=GO:1900673
cellular glucuronidation	Gene Ontology	GO:0052695	7	114	0.369869659046	0.867050491005	UN088962|UN054953|UN006815|UN008474|UN003245|UN020122|UN071992	http://amigo.geneontology.org/cgi-bin/amigo/term_details?term=GO:0052695
flavonoid glucuronidation	Gene Ontology	GO:0052696	7	114	0.369869659046	0.867050491005	UN088962|UN054953|UN006815|UN008474|UN003245|UN020122|UN071992	http://amigo.geneontology.org/cgi-bin/amigo/term_details?term=GO:0052696
ethylene biosynthetic process	Gene Ontology	GO:0009693	7	114	0.369869659046	0.867050491005	UN058276|UN026755|UN024464|UN002045|UN056059|UN023225|UN048782	http://amigo.geneontology.org/cgi-bin/amigo/term_details?term=GO:0009693
olefin biosynthetic process	Gene Ontology	GO:1900674	7	114	0.369869659046	0.867050491005	UN058276|UN026755|UN024464|UN002045|UN056059|UN023225|UN048782	http://amigo.geneontology.org/cgi-bin/amigo/term_details?term=GO:1900674
systemic acquired resistance	Gene Ontology	GO:0009627	24	433	0.370085539781	0.867050491005	UN066615|UN028022|UN016206|UN028480|UN017900|UN074294|UN014111|UN010442|UN082959|UN046742|UN041006|UN045730|UN024171|UN004473|UN062047|UN057333|UN042235|UN047320|UN015650|UN035768|UN020391|UN044935|UN003918|UN049655	http://amigo.geneontology.org/cgi-bin/amigo/term_details?term=GO:0009627
purine ribonucleoside binding	Gene Ontology	GO:0032550	99	1874	0.370136601542	0.867050491005	UN015581|UN064212|UN016158|UN003680|UN047195|UN089842|UN022867|UN063588|UN011362|UN021876|UN012413|UN047188|UN061447|UN010276|UN034362|UN038860|UN045244|UN020443|UN003956|UN060908|UN078001|UN058720|UN019372|UN005128|UN004106|UN015441|UN099790|UN081469|UN000095|UN038953|UN048196|UN038691|UN076242|UN024355|UN040349|UN000401|UN008950|UN074282|UN057333|UN090990|UN001727|UN001551|UN008318|UN011650|UN0…	http://amigo.geneontology.org/cgi-bin/amigo/term_details?term=GO:0032550
nucleoside binding	Gene Ontology	GO:0001882	99	1874	0.370136601542	0.867050491005	UN015581|UN064212|UN016158|UN003680|UN047195|UN089842|UN022867|UN063588|UN011362|UN021876|UN012413|UN047188|UN061447|UN010276|UN034362|UN038860|UN045244|UN020443|UN003956|UN060908|UN078001|UN058720|UN019372|UN005128|UN004106|UN015441|UN099790|UN081469|UN000095|UN038953|UN048196|UN038691|UN076242|UN024355|UN040349|UN000401|UN008950|UN074282|UN057333|UN090990|UN001727|UN001551|UN008318|UN011650|UN0…	http://amigo.geneontology.org/cgi-bin/amigo/term_details?term=GO:0001882
ribonucleoside binding	Gene Ontology	GO:0032549	99	1874	0.370136601542	0.867050491005	UN015581|UN064212|UN016158|UN003680|UN047195|UN089842|UN022867|UN063588|UN011362|UN021876|UN012413|UN047188|UN061447|UN010276|UN034362|UN038860|UN045244|UN020443|UN003956|UN060908|UN078001|UN058720|UN019372|UN005128|UN004106|UN015441|UN099790|UN081469|UN000095|UN038953|UN048196|UN038691|UN076242|UN024355|UN040349|UN000401|UN008950|UN074282|UN057333|UN090990|UN001727|UN001551|UN008318|UN011650|UN0…	http://amigo.geneontology.org/cgi-bin/amigo/term_details?term=GO:0032549
purine nucleoside binding	Gene Ontology	GO:0001883	99	1874	0.370136601542	0.867050491005	UN015581|UN064212|UN016158|UN003680|UN047195|UN089842|UN022867|UN063588|UN011362|UN021876|UN012413|UN047188|UN061447|UN010276|UN034362|UN038860|UN045244|UN020443|UN003956|UN060908|UN078001|UN058720|UN019372|UN005128|UN004106|UN015441|UN099790|UN081469|UN000095|UN038953|UN048196|UN038691|UN076242|UN024355|UN040349|UN000401|UN008950|UN074282|UN057333|UN090990|UN001727|UN001551|UN008318|UN011650|UN0…	http://amigo.geneontology.org/cgi-bin/amigo/term_details?term=GO:0001883
stomatal complex development	Gene Ontology	GO:0010374	12	207	0.371614480795	0.867050491005	UN000351|UN019707|UN023301|UN100783|UN016665|UN042235|UN094709|UN040727|UN044935|UN004663|UN012537|UN049985	http://amigo.geneontology.org/cgi-bin/amigo/term_details?term=GO:0010374
sulfur amino acid biosynthetic process	Gene Ontology	GO:0000097	17	301	0.372082956854	0.867050491005	UN011159|UN046742|UN029264|UN003896|UN059090|UN093064|UN057333|UN074317|UN068702|UN018967|UN083246|UN012587|UN010528|UN023051|UN075264|UN004663|UN029113	http://amigo.geneontology.org/cgi-bin/amigo/term_details?term=GO:0000097
nucleoid	Gene Ontology	GO:0009295	3	42	0.372430760762	0.867050491005	UN091495|UN017887|UN007380	http://amigo.geneontology.org/cgi-bin/amigo/term_details?term=GO:0009295
disaccharide biosynthetic process	Gene Ontology	GO:0046351	3	42	0.372430760762	0.867050491005	UN014460|UN060039|UN053695	http://amigo.geneontology.org/cgi-bin/amigo/term_details?term=GO:0046351
cytosolic part	Gene Ontology	GO:0044445	18	320	0.372702832009	0.867050491005	UN014233|UN086875|UN051046|UN018814|UN041147|UN027935|UN076466|UN055799|UN024710|UN083246|UN024130|UN060677|UN004133|UN047925|UN036440|UN037220|UN025249|UN027148	http://amigo.geneontology.org/cgi-bin/amigo/term_details?term=GO:0044445
regulation of shoot system development	Gene Ontology	GO:0048831	20	358	0.373549203225	0.867050491005	UN034863|UN010638|UN012585|UN012413|UN078247|UN066874|UN012573|UN088824|UN010903|UN078181|UN003117|UN022371|UN040727|UN054426|UN009946|UN015787|UN046222|UN023732|UN061585|UN049985	http://amigo.geneontology.org/cgi-bin/amigo/term_details?term=GO:0048831
response to organic cyclic compound	Gene Ontology	GO:0014070	45	835	0.373594985776	0.867050491005	UN046959|UN066615|UN028022|UN016206|UN028480|UN010638|UN017900|UN022263|UN022640|UN015787|UN076448|UN052277|UN068180|UN000351|UN046742|UN040727|UN078247|UN022867|UN032772|UN045730|UN044935|UN023732|UN004473|UN017937|UN012413|UN037268|UN078181|UN011075|UN042235|UN003245|UN033441|UN010136|UN034362|UN015650|UN035768|UN055701|UN049985|UN011754|UN020391|UN101420|UN066874|UN093152|UN074077|UN051395|UN0…	http://amigo.geneontology.org/cgi-bin/amigo/term_details?term=GO:0014070
phyllome development	Gene Ontology	GO:0048827	45	835	0.373594985776	0.867050491005	UN072612|UN073050|UN002349|UN057579|UN024464|UN010638|UN007376|UN019707|UN047925|UN083246|UN046887|UN045756|UN026254|UN013894|UN012585|UN034863|UN014803|UN073026|UN094655|UN024057|UN002687|UN005028|UN079872|UN065505|UN070986|UN010978|UN001660|UN016747|UN017059|UN016665|UN002726|UN008763|UN047188|UN002045|UN003263|UN023225|UN000420|UN000327|UN015964|UN061585|UN040412|UN064212|UN068901|UN074317|UN0…	http://amigo.geneontology.org/cgi-bin/amigo/term_details?term=GO:0048827
DNA replication initiation	Gene Ontology	GO:0006270	4	60	0.375007658076	0.867050491005	UN023327|UN040727|UN049985|UN078247	http://amigo.geneontology.org/cgi-bin/amigo/term_details?term=GO:0006270
positive regulation of post-embryonic development	Gene Ontology	GO:0048582	4	60	0.375007658076	0.867050491005	UN054426|UN059243|UN040412|UN034863	http://amigo.geneontology.org/cgi-bin/amigo/term_details?term=GO:0048582
nuclear division	Gene Ontology	GO:0000280	18	321	0.377422094661	0.867050491005	UN016594|UN007859|UN000327|UN021867|UN076165|UN078247|UN012573|UN036255|UN075594|UN094709|UN085290|UN064492|UN082154|UN015787|UN098090|UN076448|UN023620|UN017080	http://amigo.geneontology.org/cgi-bin/amigo/term_details?term=GO:0000280
uronic acid metabolic process	Gene Ontology	GO:0006063	7	115	0.377827945808	0.867050491005	UN088962|UN054953|UN006815|UN008474|UN003245|UN020122|UN071992	http://amigo.geneontology.org/cgi-bin/amigo/term_details?term=GO:0006063
regulation of seed development	Gene Ontology	GO:0080050	2	25	0.378170384565	0.867050491005	UN040412|UN011075	http://amigo.geneontology.org/cgi-bin/amigo/term_details?term=GO:0080050
dicarboxylic acid biosynthetic process	Gene Ontology	GO:0043650	2	25	0.378170384565	0.867050491005	UN014116|UN072457	http://amigo.geneontology.org/cgi-bin/amigo/term_details?term=GO:0043650
plant-type cell wall cellulose metabolic process	Gene Ontology	GO:0052541	2	25	0.378170384565	0.867050491005	UN063119|UN014964	http://amigo.geneontology.org/cgi-bin/amigo/term_details?term=GO:0052541
cell-cell signaling	Gene Ontology	GO:0007267	6	97	0.38118972738	0.867050491005	UN012413|UN066874|UN078181|UN015787|UN052277|UN076448	http://amigo.geneontology.org/cgi-bin/amigo/term_details?term=GO:0007267
intracellular protein transport	Gene Ontology	GO:0006886	55	1030	0.381389941108	0.867050491005	UN002209|UN066615|UN028022|UN032876|UN069037|UN010638|UN012317|UN033441|UN076700|UN004485|UN075347|UN052769|UN015650|UN082959|UN046742|UN045679|UN028419|UN030561|UN078119|UN066943|UN046266|UN054227|UN023732|UN073229|UN004473|UN014682|UN002374|UN009765|UN015149|UN002503|UN012585|UN017769|UN003639|UN022049|UN003427|UN072996|UN042235|UN037220|UN011713|UN001551|UN058720|UN024412|UN009184|UN035768|UN0…	http://amigo.geneontology.org/cgi-bin/amigo/term_details?term=GO:0006886
response to heat	Gene Ontology	GO:0009408	17	303	0.381823269789	0.867050491005	UN007859|UN027247|UN074199|UN017151|UN019740|UN031599|UN000095|UN062412|UN050011|UN035174|UN005028|UN010442|UN015776|UN041006|UN059243|UN023620|UN081298	http://amigo.geneontology.org/cgi-bin/amigo/term_details?term=GO:0009408
cellular macromolecular complex assembly	Gene Ontology	GO:0034622	38	704	0.383474332873	0.867050491005	UN002209|UN073050|UN083148|UN001000|UN024464|UN027935|UN030912|UN068832|UN036269|UN022546|UN046742|UN017193|UN044935|UN070986|UN004663|UN004473|UN013271|UN012585|UN002605|UN101088|UN011812|UN075594|UN011771|UN042235|UN023301|UN077305|UN021736|UN032180|UN011754|UN017995|UN017080|UN053406|UN064212|UN018208|UN038305|UN063116|UN070653|UN004133	http://amigo.geneontology.org/cgi-bin/amigo/term_details?term=GO:0034622
kinase regulator activity	Gene Ontology	GO:0019207	3	43	0.385724906761	0.867050491005	UN012537|UN040727|UN049985	http://amigo.geneontology.org/cgi-bin/amigo/term_details?term=GO:0019207
efflux transmembrane transporter activity	Gene Ontology	GO:0015562	3	43	0.385724906761	0.867050491005	UN019093|UN094655|UN101321	http://amigo.geneontology.org/cgi-bin/amigo/term_details?term=GO:0015562
membrane docking	Gene Ontology	GO:0022406	4	61	0.38609450703	0.867050491005	UN072996|UN054227|UN012317|UN047636	http://amigo.geneontology.org/cgi-bin/amigo/term_details?term=GO:0022406
protein kinase binding	Gene Ontology	GO:0019901	4	61	0.38609450703	0.867050491005	UN040727|UN001727|UN049985|UN061195	http://amigo.geneontology.org/cgi-bin/amigo/term_details?term=GO:0019901
response to misfolded protein	Gene Ontology	GO:0051788	10	172	0.386556305074	0.867050491005	UN017080|UN024464|UN027935|UN030912|UN038305|UN004133|UN077305|UN063116|UN021736|UN022546	http://amigo.geneontology.org/cgi-bin/amigo/term_details?term=GO:0051788
macromolecular complex assembly	Gene Ontology	GO:0065003	42	783	0.3902711864	0.867050491005	UN002209|UN073050|UN083148|UN001000|UN024464|UN027935|UN030912|UN068832|UN036269|UN022546|UN046742|UN074199|UN017193|UN044935|UN070986|UN004663|UN004473|UN013271|UN012585|UN014803|UN002605|UN101088|UN011812|UN075594|UN011771|UN042235|UN002043|UN077305|UN020635|UN021736|UN032180|UN011754|UN017995|UN017080|UN053406|UN064212|UN018208|UN038305|UN063116|UN023301|UN070653|UN004133	http://amigo.geneontology.org/cgi-bin/amigo/term_details?term=GO:0065003
flavin-containing compound biosynthetic process	Gene Ontology	GO:0042727	1	9	0.391051222543	0.867050491005	UN004782	http://amigo.geneontology.org/cgi-bin/amigo/term_details?term=GO:0042727
negative regulation of DNA-dependent DNA replication	Gene Ontology	GO:2000104	1	9	0.391051222543	0.867050491005	UN023327	http://amigo.geneontology.org/cgi-bin/amigo/term_details?term=GO:2000104
cellular response to light intensity	Gene Ontology	GO:0071484	1	9	0.391051222543	0.867050491005	UN059243	http://amigo.geneontology.org/cgi-bin/amigo/term_details?term=GO:0071484
DNA-3-methyladenine glycosylase activity	Gene Ontology	GO:0008725	1	9	0.391051222543	0.867050491005	UN085722	http://amigo.geneontology.org/cgi-bin/amigo/term_details?term=GO:0008725
borate transmembrane transporter activity	Gene Ontology	GO:0046715	1	9	0.391051222543	0.867050491005	UN101321	http://amigo.geneontology.org/cgi-bin/amigo/term_details?term=GO:0046715
regulation of DNA-templated transcription, elongation	Gene Ontology	GO:0032784	1	9	0.391051222543	0.867050491005	UN015650	http://amigo.geneontology.org/cgi-bin/amigo/term_details?term=GO:0032784
L-malate dehydrogenase activity	Gene Ontology	GO:0030060	1	9	0.391051222543	0.867050491005	UN053406	http://amigo.geneontology.org/cgi-bin/amigo/term_details?term=GO:0030060
sinapyl alcohol dehydrogenase activity	Gene Ontology	GO:0052747	1	9	0.391051222543	0.867050491005	UN036198	http://amigo.geneontology.org/cgi-bin/amigo/term_details?term=GO:0052747
oxidoreductase activity, acting on superoxide radicals as acceptor	Gene Ontology	GO:0016721	1	9	0.391051222543	0.867050491005	UN007380	http://amigo.geneontology.org/cgi-bin/amigo/term_details?term=GO:0016721
mitochondrial respiratory chain complex II, succinate dehydrogenase complex (ubiquinone)	Gene Ontology	GO:0005749	1	9	0.391051222543	0.867050491005	UN012497	http://amigo.geneontology.org/cgi-bin/amigo/term_details?term=GO:0005749
negative regulation of gibberellic acid mediated signaling pathway	Gene Ontology	GO:0009938	1	9	0.391051222543	0.867050491005	UN011075	http://amigo.geneontology.org/cgi-bin/amigo/term_details?term=GO:0009938
cellular response to red light	Gene Ontology	GO:0071491	1	9	0.391051222543	0.867050491005	UN059243	http://amigo.geneontology.org/cgi-bin/amigo/term_details?term=GO:0071491
nucleobase catabolic process	Gene Ontology	GO:0046113	1	9	0.391051222543	0.867050491005	UN011159	http://amigo.geneontology.org/cgi-bin/amigo/term_details?term=GO:0046113
ADP transmembrane transporter activity	Gene Ontology	GO:0015217	1	9	0.391051222543	0.867050491005	UN077305	http://amigo.geneontology.org/cgi-bin/amigo/term_details?term=GO:0015217
alkylbase DNA N-glycosylase activity	Gene Ontology	GO:0003905	1	9	0.391051222543	0.867050491005	UN085722	http://amigo.geneontology.org/cgi-bin/amigo/term_details?term=GO:0003905
fruit dehiscence	Gene Ontology	GO:0010047	1	9	0.391051222543	0.867050491005	UN034863	http://amigo.geneontology.org/cgi-bin/amigo/term_details?term=GO:0010047
modulation by organism of immune response of other organism involved in symbiotic interaction	Gene Ontology	GO:0052552	1	9	0.391051222543	0.867050491005	UN010442	http://amigo.geneontology.org/cgi-bin/amigo/term_details?term=GO:0052552
peptidyl-arginine omega-N-methylation	Gene Ontology	GO:0035247	1	9	0.391051222543	0.867050491005	UN088824	http://amigo.geneontology.org/cgi-bin/amigo/term_details?term=GO:0035247
regulation of mitotic metaphase/anaphase transition	Gene Ontology	GO:0030071	1	9	0.391051222543	0.867050491005	UN017080	http://amigo.geneontology.org/cgi-bin/amigo/term_details?term=GO:0030071
negative regulation of actin filament depolymerization	Gene Ontology	GO:0030835	1	9	0.391051222543	0.867050491005	UN001000	http://amigo.geneontology.org/cgi-bin/amigo/term_details?term=GO:0030835
modulation by symbiont of host immune response	Gene Ontology	GO:0052553	1	9	0.391051222543	0.867050491005	UN010442	http://amigo.geneontology.org/cgi-bin/amigo/term_details?term=GO:0052553
superoxide dismutase activity	Gene Ontology	GO:0004784	1	9	0.391051222543	0.867050491005	UN007380	http://amigo.geneontology.org/cgi-bin/amigo/term_details?term=GO:0004784
beta-mannosidase activity	Gene Ontology	GO:0004567	1	9	0.391051222543	0.867050491005	UN086875	http://amigo.geneontology.org/cgi-bin/amigo/term_details?term=GO:0004567
oligosaccharide catabolic process	Gene Ontology	GO:0009313	1	9	0.391051222543	0.867050491005	UN036760	http://amigo.geneontology.org/cgi-bin/amigo/term_details?term=GO:0009313
response to immune response of other organism involved in symbiotic interaction	Gene Ontology	GO:0052564	1	9	0.391051222543	0.867050491005	UN010442	http://amigo.geneontology.org/cgi-bin/amigo/term_details?term=GO:0052564
positive regulation by organism of immune response of other organism involved in symbiotic interaction	Gene Ontology	GO:0052555	1	9	0.391051222543	0.867050491005	UN010442	http://amigo.geneontology.org/cgi-bin/amigo/term_details?term=GO:0052555
RNA polymerase binding	Gene Ontology	GO:0070063	1	9	0.391051222543	0.867050491005	UN054426	http://amigo.geneontology.org/cgi-bin/amigo/term_details?term=GO:0070063
carotene metabolic process	Gene Ontology	GO:0016119	1	9	0.391051222543	0.867050491005	UN009285	http://amigo.geneontology.org/cgi-bin/amigo/term_details?term=GO:0016119
metaphase/anaphase transition of cell cycle	Gene Ontology	GO:0044784	1	9	0.391051222543	0.867050491005	UN017080	http://amigo.geneontology.org/cgi-bin/amigo/term_details?term=GO:0044784
histone-arginine N-methyltransferase activity	Gene Ontology	GO:0008469	1	9	0.391051222543	0.867050491005	UN088824	http://amigo.geneontology.org/cgi-bin/amigo/term_details?term=GO:0008469
peptidyl-arginine N-methylation	Gene Ontology	GO:0035246	1	9	0.391051222543	0.867050491005	UN088824	http://amigo.geneontology.org/cgi-bin/amigo/term_details?term=GO:0035246
fumarate reductase complex	Gene Ontology	GO:0045283	1	9	0.391051222543	0.867050491005	UN012497	http://amigo.geneontology.org/cgi-bin/amigo/term_details?term=GO:0045283
pyrimidine nucleobase biosynthetic process	Gene Ontology	GO:0019856	1	9	0.391051222543	0.867050491005	UN076169	http://amigo.geneontology.org/cgi-bin/amigo/term_details?term=GO:0019856
succinate dehydrogenase complex (ubiquinone)	Gene Ontology	GO:0045257	1	9	0.391051222543	0.867050491005	UN012497	http://amigo.geneontology.org/cgi-bin/amigo/term_details?term=GO:0045257
negative regulation of actin filament polymerization	Gene Ontology	GO:0030837	1	9	0.391051222543	0.867050491005	UN001000	http://amigo.geneontology.org/cgi-bin/amigo/term_details?term=GO:0030837
alpha-mannosidase activity	Gene Ontology	GO:0004559	1	9	0.391051222543	0.867050491005	UN049250	http://amigo.geneontology.org/cgi-bin/amigo/term_details?term=GO:0004559
regulation of sister chromatid segregation	Gene Ontology	GO:0033045	1	9	0.391051222543	0.867050491005	UN017080	http://amigo.geneontology.org/cgi-bin/amigo/term_details?term=GO:0033045
cysteine synthase activity	Gene Ontology	GO:0004124	1	9	0.391051222543	0.867050491005	UN057333	http://amigo.geneontology.org/cgi-bin/amigo/term_details?term=GO:0004124
SCF-dependent proteasomal ubiquitin-dependent protein catabolic process	Gene Ontology	GO:0031146	1	9	0.391051222543	0.867050491005	UN098090	http://amigo.geneontology.org/cgi-bin/amigo/term_details?term=GO:0031146
regulation of mitotic sister chromatid segregation	Gene Ontology	GO:0033047	1	9	0.391051222543	0.867050491005	UN017080	http://amigo.geneontology.org/cgi-bin/amigo/term_details?term=GO:0033047
DNA-3-methylbase glycosylase activity	Gene Ontology	GO:0043733	1	9	0.391051222543	0.867050491005	UN085722	http://amigo.geneontology.org/cgi-bin/amigo/term_details?term=GO:0043733
response to host immune response	Gene Ontology	GO:0052572	1	9	0.391051222543	0.867050491005	UN010442	http://amigo.geneontology.org/cgi-bin/amigo/term_details?term=GO:0052572
positive regulation by symbiont of host immune response	Gene Ontology	GO:0052556	1	9	0.391051222543	0.867050491005	UN010442	http://amigo.geneontology.org/cgi-bin/amigo/term_details?term=GO:0052556
proton-transporting ATP synthase complex, catalytic core F(1)	Gene Ontology	GO:0045261	1	9	0.391051222543	0.867050491005	UN021736	http://amigo.geneontology.org/cgi-bin/amigo/term_details?term=GO:0045261
regulation of metaphase/anaphase transition of cell cycle	Gene Ontology	GO:1902099	1	9	0.391051222543	0.867050491005	UN017080	http://amigo.geneontology.org/cgi-bin/amigo/term_details?term=GO:1902099
adenosine metabolic process	Gene Ontology	GO:0046085	1	9	0.391051222543	0.867050491005	UN046266	http://amigo.geneontology.org/cgi-bin/amigo/term_details?term=GO:0046085
actin filament capping	Gene Ontology	GO:0051693	1	9	0.391051222543	0.867050491005	UN001000	http://amigo.geneontology.org/cgi-bin/amigo/term_details?term=GO:0051693
regulation of mitotic sister chromatid separation	Gene Ontology	GO:0010965	1	9	0.391051222543	0.867050491005	UN017080	http://amigo.geneontology.org/cgi-bin/amigo/term_details?term=GO:0010965
oxidoreductase activity, acting on paired donors, with incorporation or reduction of molecular oxygen, reduced iron-sulfur protein as one donor, and incorporation of one atom of oxygen	Gene Ontology	GO:0016713	1	9	0.391051222543	0.867050491005	UN017143	http://amigo.geneontology.org/cgi-bin/amigo/term_details?term=GO:0016713
cellular response to organonitrogen compound	Gene Ontology	GO:0071417	1	9	0.391051222543	0.867050491005	UN082959	http://amigo.geneontology.org/cgi-bin/amigo/term_details?term=GO:0071417
metaphase/anaphase transition of mitotic cell cycle	Gene Ontology	GO:0007091	1	9	0.391051222543	0.867050491005	UN017080	http://amigo.geneontology.org/cgi-bin/amigo/term_details?term=GO:0007091
photoperiodism, flowering	Gene Ontology	GO:0048573	9	154	0.391382024225	0.867050491005	UN013405|UN015149|UN078119|UN066943|UN044229|UN022829|UN016398|UN013162|UN048029	http://amigo.geneontology.org/cgi-bin/amigo/term_details?term=GO:0048573
hydrolase activity, acting on ester bonds	Gene Ontology	GO:0016788	52	976	0.39155295183	0.867050491005	UN028022|UN054978|UN100650|UN002125|UN069037|UN017900|UN013224|UN048491|UN017942|UN014111|UN076770|UN043057|UN094439|UN018080|UN027080|UN048138|UN018197|UN031492|UN083847|UN053695|UN015540|UN025369|UN062747|UN042290|UN004716|UN005710|UN046163|UN077468|UN039425|UN045737|UN000351|UN007815|UN004045|UN025473|UN002255|UN064752|UN022049|UN000420|UN077527|UN075236|UN011777|UN014460|UN041668|UN033044|UN0…	http://amigo.geneontology.org/cgi-bin/amigo/term_details?term=GO:0016788
integral component of plasma membrane	Gene Ontology	GO:0005887	7	117	0.39376099321	0.867050491005	UN015825|UN015887|UN099666|UN004299|UN008271|UN046788|UN101321	http://amigo.geneontology.org/cgi-bin/amigo/term_details?term=GO:0005887
response to brassinosteroid	Gene Ontology	GO:0009741	7	117	0.39376099321	0.867050491005	UN032772|UN101420|UN093152|UN074077|UN051395|UN015650|UN068180	http://amigo.geneontology.org/cgi-bin/amigo/term_details?term=GO:0009741
regulation of kinase activity	Gene Ontology	GO:0043549	5	80	0.39380436271	0.867050491005	UN012537|UN094709|UN024710|UN040727|UN049985	http://amigo.geneontology.org/cgi-bin/amigo/term_details?term=GO:0043549
[truncated: 1,616 more rows]
